# Supplementary material for: Crystal structure of ethyl 2-[(4-bromo­phen­yl)amino]-3,4-di­methyl­pent-3-enoate
Source: Acta Crystallogr Sect E Struct Rep Online. 2014 Sep 24;70(Pt 10):o1122–3. doi: 10.1107/S1600536814020832 (PMC4257164; doi:10.1107/S1600536814020832)
Supplement: Supplementary file 1 [file e-70-o1122-sup1.cif]

##############################################################################
#                                                                            #
# This CIF contains the data in a paper accepted for publication in          #
# Acta Crystallographica Section E. It conforms to the requirements of       #
# Notes for Authors for Acta Crystallographica Section E, and has been       #
# peer reviewed under the auspices of the IUCr Commission on Journals.       #
#                                                                            #
# Full details of the Crystallographic Information File format               #
# are given in the paper "The Crystallographic Information File (CIF):       #
# a New Standard Archive File for Crystallography" by S. R. Hall, F. H.      #
# Allen and I. D. Brown [Acta Cryst. (1991), A47, 655-685].                  #
#                                                                            #
# The current version of the core CIF dictionary is obtainable from          #
# ftp://ftp.iucr.org/pub/cif_core.dic.                                       #
#                                                                            #
# Software is freely available for graphical display of the structure(s)     #
# in this CIF. For information consult the CIF software page                 #
# http://www.iucr.org/resources/cif/software.                                #
#                                                                            #
# This file may be used for bona fide research purposes within the           #
# scientific community so long as proper attribution is given to the journal # 
# article from which it was obtained.                                        #
#                                                                            #
##############################################################################
data_I
_database_code_depnum_ccdc_archive 'CCDC 1024669'
_audit_creation_method     SHELXL
_journal_date_recd_electronic     2014-09-10
_journal_date_accepted     2014-09-16
_journal_name_full     'Acta Crystallographica, Section E'
_journal_year     2014
_journal_volume     70
_journal_issue     10
_journal_page_first     o1122
_journal_page_last     o1123
_journal_paper_category     HO
_journal_paper_doi     10.1107/S1600536814020832
_journal_coeditor_code     HG5408
_publ_contact_author_name     ' Julio Zukerman-Schpector '
_publ_contact_author_address
;
Departmento de Qu\'imica,
Universidade Federal de S\~ao Carlos,
13565-905 S\~ao Carlos
SP
Brazil
;
_publ_contact_author_email
;
julio@power.ufscar.br
;
_publ_contact_author_fax     ' +55 16 33518030 '
_publ_contact_author_phone     ' +55 16 33518208 '
_publ_section_title
;
Crystal structure of ethyl 2-[(4-bromophenyl)amino]-3,4-dimethylpent-3-enoate
;
_publ_section_title_footnote     .
loop_
    _publ_author_name
    _publ_author_footnote
    _publ_author_address
    ' Zukerman-Schpector, Julio ' .
;
Departmento de Qu\'imica
Universidade Federal de S\~ao Carlos,
13565-905 S\~ao Carlos
SP
Brazil
;
    ' Caracelli, I.' .
;
Departmento de F\'isica,
Universidade Federal de S\~ao Carlos,
13565-905 S\~ao Carlos
SP
Brazil
;
    'Stefani, H\'elio A.' .
;
Departamento de Farm\'acia,
Faculdade de Ci\^encias Farmac\^euticas,
Universidade de S\~ao Paulo,
S\~ao Paulo-SP
Brazil
;
    'Khan, Amna N.' .
;
Departamento de Farm\'acia,
Faculdade de Ci\^encias Farmac\^euticas,
Universidade de S\~ao Paulo,
S\~ao Paulo-SP
Brazil
;
    'Tiekink, Edward R. T.' .
;
Department of Chemistry, University of Malaya,
50603 Kuala Lumpur, Malaysia
;
_chemical_name_systematic
;
Ethyl 2-[(4-bromophenyl)amino]-3,4-dimethylpent-3-enoate
;
_chemical_name_common     ?
_chemical_formula_moiety     'C15 H20 Br N O2'
_chemical_formula_sum     'C15 H20 Br N O2'
_chemical_formula_iupac     'C15 H20 Br N O2'
_chemical_formula_weight     326.22
_chemical_melting_point     ?
_symmetry_cell_setting     triclinic
_symmetry_space_group_name_H-M     'P -1'
_symmetry_space_group_name_Hall     '-P 1'
loop_
    _symmetry_equiv_pos_as_xyz
    'x, y, z'
    '-x, -y, -z'
_cell_length_a     11.8746(6)
_cell_length_b     12.2023(5)
_cell_length_c     13.7760(6)
_cell_angle_alpha     97.557(3)
_cell_angle_beta     110.520(2)
_cell_angle_gamma     113.866(2)
_cell_volume     1620.20(14)
_cell_formula_units_Z     4
_cell_measurement_reflns_used     6830
_cell_measurement_theta_min     2.83
_cell_measurement_theta_max     24.45
_cell_measurement_temperature     290(2)
_exptl_crystal_description     irregular
_exptl_crystal_colour     colourless
_exptl_crystal_size_max     0.497
_exptl_crystal_size_mid     0.340
_exptl_crystal_size_min     0.277
_exptl_crystal_density_diffrn     1.337
_exptl_crystal_density_meas     ?
_exptl_crystal_density_method     'not measured'
_exptl_crystal_F_000     672
_exptl_absorpt_coefficient_mu     2.535
_exptl_absorpt_correction_type     multi-scan
_exptl_absorpt_process_details
;
(<i>SADABS</i>; Sheldrick, 1996)
;
_exptl_absorpt_correction_T_min     0.5524
_exptl_absorpt_correction_T_max     0.7452
_exptl_special_details
;
;
_diffrn_ambient_temperature     290(2)
_diffrn_radiation_type     MoK\a
_diffrn_radiation_wavelength     0.71073
_diffrn_radiation_source     'fine-focus sealed tube'
_diffrn_radiation_monochromator     graphite
_diffrn_measurement_device_type     'Bruker Kappa APEXII CCD'
_diffrn_measurement_method     '\w and \f scans'
_diffrn_detector_area_resol_mean     ?
_diffrn_reflns_number     18794
_diffrn_reflns_av_R_equivalents     0.0257
_diffrn_reflns_av_sigmaI/netI     0.0306
_diffrn_reflns_theta_min     1.67
_diffrn_reflns_theta_max     25.41
_diffrn_reflns_theta_full     25.41
_diffrn_measured_fraction_theta_max     0.991
_diffrn_measured_fraction_theta_full     0.991
_diffrn_reflns_limit_h_min     -13
_diffrn_reflns_limit_h_max     14
_diffrn_reflns_limit_k_min     -14
_diffrn_reflns_limit_k_max     14
_diffrn_reflns_limit_l_min     -16
_diffrn_reflns_limit_l_max     16
_diffrn_standards_number     ?
_diffrn_standards_interval_count     ?
_diffrn_standards_interval_time     ?
_diffrn_standards_decay_%     ?
_refine_special_details
;
Refinement of <i>F</i>^2^ against ALL reflections. The weighted <i>R</i>-factor
<i>wR</i> and goodness of fit <i>S</i> are based on <i>F</i>^2^, conventional
<i>R</i>-factors <i>R</i> are based on <i>F</i>, with <i>F</i> set to zero for
negative <i>F</i>^2^. The threshold expression of <i>F</i>^2^ >
2\s(<i>F</i>^2^) is used only for calculating <i>R</i>-factors(gt) <i>etc</i>.
and is not relevant to the choice of reflections for refinement.
<i>R</i>-factors based on <i>F</i>^2^ are statistically about twice as large
as those based on <i>F</i>, and <i>R</i>- factors based on ALL data will be
even larger.
;
_reflns_number_total     5927
_reflns_number_gt     4054
_reflns_threshold_expression     I>2\s(I)
_refine_ls_structure_factor_coef     Fsqd
_refine_ls_matrix_type     full
_refine_ls_R_factor_all     0.0734
_refine_ls_R_factor_gt     0.0452
_refine_ls_wR_factor_gt     0.1155
_refine_ls_wR_factor_ref     0.1291
_refine_ls_goodness_of_fit_ref     1.025
_refine_ls_restrained_S_all     1.025
_refine_ls_number_reflns     5927
_refine_ls_number_parameters     377
_refine_ls_number_restraints     2
_refine_ls_hydrogen_treatment     mixed
_refine_ls_weighting_scheme     calc
_refine_ls_weighting_details
         'calc w=1/[\s^2^(Fo^2^)+(0.0596P)^2^+0.9501P] where P=(Fo^2^+2Fc^2^)/3'
_atom_sites_solution_hydrogens     geom
_atom_sites_solution_primary     direct
_atom_sites_solution_secondary     difmap
_refine_ls_shift/su_max     0.000
_refine_ls_shift/su_mean     0.000
_refine_diff_density_max     0.702
_refine_diff_density_min     -0.728
_refine_ls_extinction_method     none
_refine_ls_extinction_coef     ?
loop_
    _atom_type_symbol
    _atom_type_description
    _atom_type_scat_dispersion_real
    _atom_type_scat_dispersion_imag
    _atom_type_scat_source
    'C' 'C' 0.0033 0.0016
                         'International Tables Vol C Tables 4.2.6.8 and 6.1.1.4'
    'H' 'H' 0.0000 0.0000
                         'International Tables Vol C Tables 4.2.6.8 and 6.1.1.4'
    'N' 'N' 0.0061 0.0033
                         'International Tables Vol C Tables 4.2.6.8 and 6.1.1.4'
    'O' 'O' 0.0106 0.0060
                         'International Tables Vol C Tables 4.2.6.8 and 6.1.1.4'
    'Br' 'Br' -0.2901 2.4595
                         'International Tables Vol C Tables 4.2.6.8 and 6.1.1.4'
_computing_data_collection
;
APEX2 (Bruker, 2009)
;
_computing_cell_refinement
;
SAINT (Bruker, 2009)
;
_computing_data_reduction
;
SAINT (Bruker, 2009)
;
_computing_structure_solution
;
SIR97 (Altomare <i>et al.</i>, 1999)
;
_computing_structure_refinement
;
SHELXL97 (Sheldrick, 2008)
;
_computing_molecular_graphics
;
ORTEP-3 for Windows (Farrugia, 2012),
<i>QMol</i> (Gans & Shalloway, 2001) and
 DIAMOND (Brandenburg, 2006)
;
_computing_publication_material
;
<i>MarvinSketch</i> (Chemaxon, 2010) and publCIF (Westrip, 2010)
;
loop_
    _atom_site_type_symbol
    _atom_site_label
    _atom_site_fract_x
    _atom_site_fract_y
    _atom_site_fract_z
    _atom_site_U_iso_or_equiv
    _atom_site_adp_type
    _atom_site_calc_flag
    _atom_site_refinement_flags
    _atom_site_occupancy
    _atom_site_symmetry_multiplicity
    _atom_site_disorder_assembly
    _atom_site_disorder_group
    Br Br1 0.40749(8) 0.86878(7) 0.59824(4) 0.1400(3) Uani d . 1 1 . .
    O O1 1.0407(3) 0.8284(3) 1.1303(2) 0.0801(8) Uani d . 1 1 . .
    O O2 1.0548(2) 0.9633(3) 1.2646(2) 0.0763(7) Uani d . 1 1 . .
    N N1 0.8516(4) 0.8629(4) 0.9787(3) 0.0780(10) Uani d D 1 1 A .
    H H1N 0.889(4) 0.819(3) 0.966(3) 0.094 Uiso d D 1 1 . .
    C C1 0.8827(3) 0.9110(3) 1.0912(3) 0.0566(8) Uani d . 1 1 . .
    H H1 0.9102 1.0012 1.1093 0.068 Uiso calc R 1 1 A .
    C C2 1.0017(3) 0.8954(3) 1.1617(3) 0.0613(9) Uani d . 1 1 A .
    C C3 1.1615(4) 0.9495(4) 1.3454(3) 0.0851(12) Uani d P 0.50 1 A 1
    H H3A 1.2353 0.9647 1.3248 0.102 Uiso calc PR 0.50 1 A 1
    H H3B 1.1241 0.8643 1.3495 0.102 Uiso calc PR 0.50 1 A 1
    C C4 1.2124(17) 1.0377(15) 1.4481(16) 0.095(5) Uani d P 0.50 1 A 1
    H H4A 1.2291 1.1189 1.4397 0.143 Uiso calc PR 0.50 1 A 1
    H H4B 1.2968 1.0441 1.4979 0.143 Uiso calc PR 0.50 1 A 1
    H H4C 1.1460 1.0101 1.4763 0.143 Uiso calc PR 0.50 1 A 1
    C C3' 1.1615(4) 0.9495(4) 1.3454(3) 0.0851(12) Uani d P 0.50 1 A 2
    H H3C 1.2506 1.0009 1.3483 0.102 Uiso calc PR 0.50 1 A 2
    H H3D 1.1412 0.8620 1.3300 0.102 Uiso calc PR 0.50 1 A 2
    C C4' 1.157(2) 0.998(2) 1.4551(17) 0.191(14) Uani d P 0.50 1 A 2
    H H4D 1.1003 1.0376 1.4427 0.286 Uiso calc PR 0.50 1 A 2
    H H4E 1.2485 1.0579 1.5098 0.286 Uiso calc PR 0.50 1 A 2
    H H4F 1.1195 0.9276 1.4797 0.286 Uiso calc PR 0.50 1 A 2
    C C5 0.7633(3) 0.8432(3) 1.1185(3) 0.0526(8) Uani d . 1 1 A .
    C C6 0.7384(3) 0.9023(3) 1.1894(3) 0.0576(8) Uani d . 1 1 . .
    C C7 0.6809(4) 0.7015(3) 1.0618(3) 0.0844(12) Uani d . 1 1 . .
    H H7A 0.6281 0.6623 1.0985 0.127 Uiso calc R 1 1 A .
    H H7B 0.7424 0.6686 1.0637 0.127 Uiso calc R 1 1 . .
    H H7C 0.6200 0.6839 0.9871 0.127 Uiso calc R 1 1 . .
    C C8 0.6271(4) 0.8335(5) 1.2224(4) 0.0909(13) Uani d . 1 1 A .
    H H8A 0.5672 0.7488 1.1726 0.136 Uiso calc R 1 1 . .
    H H8B 0.5751 0.8770 1.2204 0.136 Uiso calc R 1 1 . .
    H H8C 0.6684 0.8310 1.2951 0.136 Uiso calc R 1 1 . .
    C C9 0.8196(4) 1.0425(4) 1.2481(3) 0.0801(11) Uani d . 1 1 A .
    H H9A 0.8852 1.0590 1.3207 0.120 Uiso calc R 1 1 . .
    H H9B 0.7583 1.0736 1.2520 0.120 Uiso calc R 1 1 . .
    H H9C 0.8671 1.0844 1.2090 0.120 Uiso calc R 1 1 . .
    C C10 0.7498(4) 0.8649(3) 0.8936(3) 0.0547(8) Uani d . 1 1 . .
    C C11 0.6902(4) 0.9391(3) 0.9089(3) 0.0610(9) Uani d . 1 1 A .
    H H11 0.7187 0.9884 0.9792 0.073 Uiso calc R 1 1 . .
    C C12 0.5895(4) 0.9404(3) 0.8214(3) 0.0646(9) Uani d . 1 1 . .
    H H12 0.5513 0.9912 0.8324 0.077 Uiso calc R 1 1 A .
    C C13 0.5462(4) 0.8675(4) 0.7189(3) 0.0696(10) Uani d . 1 1 A .
    C C14 0.6019(4) 0.7914(4) 0.7010(3) 0.0709(10) Uani d . 1 1 . .
    H H14 0.5709 0.7407 0.6307 0.085 Uiso calc R 1 1 A .
    C C15 0.7030(4) 0.7917(3) 0.7878(3) 0.0614(9) Uani d . 1 1 A .
    H H15 0.7414 0.7414 0.7756 0.074 Uiso calc R 1 1 . .
    Br Br2 0.49175(4) 0.41287(4) -0.39558(3) 0.07843(18) Uani d . 1 1 . .
    O O3 1.0151(3) 0.2650(2) 0.13441(19) 0.0672(6) Uani d . 1 1 . .
    O O4 1.0539(3) 0.4148(3) 0.27261(18) 0.0744(7) Uani d . 1 1 . .
    N N2 0.8714(3) 0.3402(3) -0.0138(2) 0.0595(7) Uani d D 1 1 B .
    H H2N 0.888(4) 0.280(2) -0.031(3) 0.071 Uiso d D 1 1 . .
    C C16 0.9097(3) 0.3973(3) 0.0989(2) 0.0481(7) Uani d . 1 1 . .
    H H16 0.9642 0.4892 0.1181 0.058 Uiso calc R 1 1 B .
    C C17 0.9983(3) 0.3501(3) 0.1685(3) 0.0524(8) Uani d . 1 1 B .
    C C18 1.1336(4) 0.3766(4) 0.3526(3) 0.0819(12) Uani d P 0.50 1 B 1
    H H18A 1.2144 0.3865 0.3438 0.098 Uiso calc PR 0.50 1 B 1
    H H18B 1.0790 0.2890 0.3457 0.098 Uiso calc PR 0.50 1 B 1
    C C19 1.1732(15) 0.4617(17) 0.4594(11) 0.126(6) Uani d P 0.50 1 B 1
    H H19A 1.2409 0.5454 0.4705 0.189 Uiso calc PR 0.50 1 B 1
    H H19B 1.2107 0.4314 0.5166 0.189 Uiso calc PR 0.50 1 B 1
    H H19C 1.0936 0.4636 0.4605 0.189 Uiso calc PR 0.50 1 B 1
    C C18' 1.1336(4) 0.3766(4) 0.3526(3) 0.0819(12) Uani d P 0.50 1 B 2
    H H18C 1.2309 0.4325 0.3777 0.098 Uiso calc PR 0.50 1 B 2
    H H18D 1.1129 0.2913 0.3197 0.098 Uiso calc PR 0.50 1 B 2
    C C19' 1.0989(17) 0.3819(14) 0.4482(13) 0.117(5) Uani d P 0.50 1 B 2
    H H19D 1.1248 0.4675 0.4831 0.175 Uiso calc PR 0.50 1 B 2
    H H19E 1.1482 0.3524 0.4997 0.175 Uiso calc PR 0.50 1 B 2
    H H19F 1.0019 0.3292 0.4225 0.175 Uiso calc PR 0.50 1 B 2
    C C20 0.7878(3) 0.3681(3) 0.1252(2) 0.0484(7) Uani d . 1 1 B .
    C C21 0.7868(3) 0.4541(3) 0.1947(3) 0.0550(8) Uani d . 1 1 . .
    C C22 0.6735(4) 0.2335(3) 0.0699(3) 0.0700(10) Uani d . 1 1 . .
    H H22A 0.6291 0.2086 0.1156 0.105 Uiso calc R 1 1 B .
    H H22B 0.7108 0.1793 0.0576 0.105 Uiso calc R 1 1 . .
    H H22C 0.6078 0.2266 0.0011 0.105 Uiso calc R 1 1 . .
    C C23 0.9035(4) 0.5876(4) 0.2554(3) 0.0807(11) Uani d . 1 1 B .
    H H23A 0.9629 0.5913 0.3257 0.121 Uiso calc R 1 1 . .
    H H23B 0.8670 0.6433 0.2649 0.121 Uiso calc R 1 1 . .
    H H23C 0.9547 0.6130 0.2143 0.121 Uiso calc R 1 1 . .
    C C24 0.6692(4) 0.4254(4) 0.2237(3) 0.0864(12) Uani d . 1 1 B .
    H H24A 0.5903 0.3479 0.1715 0.130 Uiso calc R 1 1 . .
    H H24B 0.6474 0.4930 0.2227 0.130 Uiso calc R 1 1 . .
    H H24C 0.6950 0.4169 0.2955 0.130 Uiso calc R 1 1 . .
    C C25 0.7873(3) 0.3598(3) -0.0999(2) 0.0471(7) Uani d . 1 1 . .
    C C26 0.7547(3) 0.4562(3) -0.0847(2) 0.0520(8) Uani d . 1 1 B .
    H H26 0.7915 0.5107 -0.0146 0.062 Uiso calc R 1 1 . .
    C C27 0.6683(3) 0.4717(3) -0.1726(2) 0.0532(8) Uani d . 1 1 . .
    H H27 0.6465 0.5360 -0.1614 0.064 Uiso calc R 1 1 B .
    C C28 0.6147(3) 0.3936(3) -0.2755(2) 0.0498(7) Uani d . 1 1 B .
    C C29 0.6476(3) 0.2985(3) -0.2934(3) 0.0560(8) Uani d . 1 1 . .
    H H29 0.6119 0.2460 -0.3640 0.067 Uiso calc R 1 1 B .
    C C30 0.7330(3) 0.2825(3) -0.2061(3) 0.0542(8) Uani d . 1 1 B .
    H H30 0.7550 0.2186 -0.2183 0.065 Uiso calc R 1 1 . .
loop_
    _atom_site_aniso_label
    _atom_site_aniso_U_11
    _atom_site_aniso_U_22
    _atom_site_aniso_U_33
    _atom_site_aniso_U_12
    _atom_site_aniso_U_13
    _atom_site_aniso_U_23
    Br1 0.1954(7) 0.2199(7) 0.0665(3) 0.1728(6) 0.0380(3) 0.0441(4)
    O1 0.0827(18) 0.110(2) 0.0766(17) 0.0718(17) 0.0375(15) 0.0241(15)
    O2 0.0632(15) 0.1006(19) 0.0620(16) 0.0502(14) 0.0184(13) 0.0091(14)
    N1 0.093(2) 0.121(3) 0.0558(18) 0.083(2) 0.0354(17) 0.0231(18)
    C1 0.061(2) 0.070(2) 0.0554(19) 0.0412(18) 0.0312(17) 0.0200(16)
    C2 0.052(2) 0.077(2) 0.062(2) 0.0338(18) 0.0294(17) 0.0218(19)
    C3 0.057(2) 0.098(3) 0.077(3) 0.040(2) 0.008(2) 0.014(2)
    C4 0.082(8) 0.103(7) 0.086(10) 0.055(6) 0.020(6) -0.001(6)
    C3' 0.057(2) 0.098(3) 0.077(3) 0.040(2) 0.008(2) 0.014(2)
    C4' 0.22(3) 0.36(4) 0.056(8) 0.21(3) 0.033(14) 0.049(15)
    C5 0.0490(18) 0.0557(18) 0.0530(18) 0.0303(15) 0.0173(15) 0.0164(15)
    C6 0.054(2) 0.072(2) 0.0556(19) 0.0354(17) 0.0268(16) 0.0246(17)
    C7 0.079(3) 0.063(2) 0.089(3) 0.033(2) 0.020(2) 0.013(2)
    C8 0.064(3) 0.128(4) 0.091(3) 0.041(3) 0.048(2) 0.047(3)
    C9 0.100(3) 0.075(2) 0.080(3) 0.048(2) 0.053(2) 0.017(2)
    C10 0.070(2) 0.0635(19) 0.0572(19) 0.0426(17) 0.0411(18) 0.0254(16)
    C11 0.080(2) 0.073(2) 0.0539(19) 0.052(2) 0.0379(18) 0.0191(17)
    C12 0.089(3) 0.076(2) 0.066(2) 0.060(2) 0.046(2) 0.0313(19)
    C13 0.097(3) 0.088(3) 0.059(2) 0.065(2) 0.042(2) 0.037(2)
    C14 0.106(3) 0.084(2) 0.052(2) 0.065(2) 0.043(2) 0.0235(18)
    C15 0.087(3) 0.071(2) 0.063(2) 0.056(2) 0.048(2) 0.0292(18)
    Br2 0.0834(3) 0.0954(3) 0.0568(2) 0.0548(2) 0.01649(19) 0.0287(2)
    O3 0.0790(17) 0.0841(16) 0.0601(14) 0.0583(14) 0.0297(13) 0.0270(13)
    O4 0.0727(16) 0.1072(19) 0.0448(13) 0.0582(15) 0.0137(12) 0.0153(13)
    N2 0.0765(19) 0.0811(19) 0.0456(15) 0.0580(17) 0.0288(14) 0.0222(14)
    C16 0.0514(18) 0.0561(17) 0.0445(17) 0.0303(15) 0.0236(14) 0.0185(14)
    C17 0.0427(18) 0.069(2) 0.0476(18) 0.0255(16) 0.0226(15) 0.0216(16)
    C18 0.065(2) 0.120(3) 0.057(2) 0.051(2) 0.0153(19) 0.030(2)
    C19 0.123(13) 0.23(2) 0.051(6) 0.124(13) 0.023(8) 0.043(11)
    C18' 0.065(2) 0.120(3) 0.057(2) 0.051(2) 0.0153(19) 0.030(2)
    C19' 0.144(15) 0.153(14) 0.063(7) 0.079(10) 0.045(10) 0.038(9)
    C20 0.0478(18) 0.0601(18) 0.0423(16) 0.0306(15) 0.0189(14) 0.0197(14)
    C21 0.057(2) 0.069(2) 0.0473(17) 0.0355(17) 0.0266(16) 0.0196(16)
    C22 0.057(2) 0.067(2) 0.076(2) 0.0245(18) 0.0259(19) 0.0204(19)
    C23 0.092(3) 0.075(2) 0.073(3) 0.045(2) 0.035(2) 0.008(2)
    C24 0.083(3) 0.121(3) 0.081(3) 0.061(3) 0.052(2) 0.029(3)
    C25 0.0487(18) 0.0571(17) 0.0464(17) 0.0295(15) 0.0261(14) 0.0219(14)
    C26 0.065(2) 0.0538(17) 0.0441(17) 0.0350(16) 0.0241(15) 0.0148(14)
    C27 0.068(2) 0.0529(17) 0.0511(18) 0.0365(16) 0.0285(16) 0.0221(15)
    C28 0.0492(18) 0.0592(18) 0.0470(17) 0.0289(15) 0.0225(14) 0.0232(15)
    C29 0.062(2) 0.070(2) 0.0398(17) 0.0363(17) 0.0232(15) 0.0134(15)
    C30 0.062(2) 0.0629(19) 0.0507(19) 0.0393(17) 0.0292(16) 0.0152(15)
_geom_special_details
;
All s.u.'s (except the s.u. in the dihedral angle between two l.s. planes) are
estimated using the full covariance matrix. The cell s.u.'s are taken into
account individually in the estimation of s.u.'s in distances, angles and
torsion angles; correlations between s.u.'s in cell parameters are only used
when they are defined by crystal symmetry. An approximate (isotropic)
treatment of cell s.u.'s is used for estimating s.u.'s involving l.s. planes.
;
loop_
    _geom_bond_atom_site_label_1
    _geom_bond_atom_site_label_2
    _geom_bond_site_symmetry_2
    _geom_bond_distance
    _geom_bond_publ_flag
    Br1 C13 . 1.894(4) ?
    O1 C2 . 1.194(4) ?
    O2 C2 . 1.318(4) ?
    O2 C3 . 1.451(4) ?
    N1 C10 . 1.369(4) ?
    N1 C1 . 1.438(4) ?
    N1 H1N . 0.858(10) ?
    C1 C2 . 1.509(5) ?
    C1 C5 . 1.531(5) ?
    C1 H1 . 0.9800 ?
    C3 C4 . 1.413(17) ?
    C3 H3A . 0.9700 ?
    C3 H3B . 0.9700 ?
    C4 H4A . 0.9600 ?
    C4 H4B . 0.9600 ?
    C4 H4C . 0.9600 ?
    C4' H4D . 0.9600 ?
    C4' H4E . 0.9600 ?
    C4' H4F . 0.9600 ?
    C5 C6 . 1.323(5) ?
    C5 C7 . 1.515(5) ?
    C6 C9 . 1.505(5) ?
    C6 C8 . 1.511(5) ?
    C7 H7A . 0.9600 ?
    C7 H7B . 0.9600 ?
    C7 H7C . 0.9600 ?
    C8 H8A . 0.9600 ?
    C8 H8B . 0.9600 ?
    C8 H8C . 0.9600 ?
    C9 H9A . 0.9600 ?
    C9 H9B . 0.9600 ?
    C9 H9C . 0.9600 ?
    C10 C15 . 1.386(4) ?
    C10 C11 . 1.392(4) ?
    C11 C12 . 1.376(5) ?
    C11 H11 . 0.9300 ?
    C12 C13 . 1.356(5) ?
    C12 H12 . 0.9300 ?
    C13 C14 . 1.382(5) ?
    C14 C15 . 1.364(5) ?
    C14 H14 . 0.9300 ?
    C15 H15 . 0.9300 ?
    Br2 C28 . 1.900(3) ?
    O3 C17 . 1.201(4) ?
    O4 C17 . 1.317(4) ?
    O4 C18 . 1.445(4) ?
    N2 C25 . 1.378(4) ?
    N2 C16 . 1.437(4) ?
    N2 H2N . 0.856(10) ?
    C16 C17 . 1.513(4) ?
    C16 C20 . 1.530(4) ?
    C16 H16 . 0.9800 ?
    C18 C19 . 1.477(16) ?
    C18 H18A . 0.9700 ?
    C18 H18B . 0.9700 ?
    C19 H19A . 0.9600 ?
    C19 H19B . 0.9600 ?
    C19 H19C . 0.9600 ?
    C19' H19D . 0.9600 ?
    C19' H19E . 0.9600 ?
    C19' H19F . 0.9600 ?
    C20 C21 . 1.331(4) ?
    C20 C22 . 1.504(4) ?
    C21 C24 . 1.505(5) ?
    C21 C23 . 1.508(5) ?
    C22 H22A . 0.9600 ?
    C22 H22B . 0.9600 ?
    C22 H22C . 0.9600 ?
    C23 H23A . 0.9600 ?
    C23 H23B . 0.9600 ?
    C23 H23C . 0.9600 ?
    C24 H24A . 0.9600 ?
    C24 H24B . 0.9600 ?
    C24 H24C . 0.9600 ?
    C25 C30 . 1.390(4) ?
    C25 C26 . 1.393(4) ?
    C26 C27 . 1.379(4) ?
    C26 H26 . 0.9300 ?
    C27 C28 . 1.358(4) ?
    C27 H27 . 0.9300 ?
    C28 C29 . 1.385(4) ?
    C29 C30 . 1.371(4) ?
    C29 H29 . 0.9300 ?
    C30 H30 . 0.9300 ?
loop_
    _geom_angle_atom_site_label_1
    _geom_angle_atom_site_label_2
    _geom_angle_atom_site_label_3
    _geom_angle_site_symmetry_1
    _geom_angle_site_symmetry_3
    _geom_angle
    _geom_angle_publ_flag
    C2 O2 C3 . . 117.8(3) ?
    C10 N1 C1 . . 123.0(3) ?
    C10 N1 H1N . . 120(3) ?
    C1 N1 H1N . . 116(3) ?
    N1 C1 C2 . . 108.2(3) ?
    N1 C1 C5 . . 114.0(3) ?
    C2 C1 C5 . . 107.8(3) ?
    N1 C1 H1 . . 108.9 ?
    C2 C1 H1 . . 108.9 ?
    C5 C1 H1 . . 108.9 ?
    O1 C2 O2 . . 124.1(3) ?
    O1 C2 C1 . . 125.4(3) ?
    O2 C2 C1 . . 110.5(3) ?
    O2 C3 C4 . . 108.7(8) ?
    O2 C3 H3A . . 109.9 ?
    C4 C3 H3A . . 109.9 ?
    O2 C3 H3B . . 109.9 ?
    C4 C3 H3B . . 109.9 ?
    H3A C3 H3B . . 108.3 ?
    H4D C4' H4E . . 109.5 ?
    H4D C4' H4F . . 109.5 ?
    H4E C4' H4F . . 109.5 ?
    C6 C5 C7 . . 123.1(3) ?
    C6 C5 C1 . . 122.9(3) ?
    C7 C5 C1 . . 114.0(3) ?
    C5 C6 C9 . . 124.2(3) ?
    C5 C6 C8 . . 122.6(3) ?
    C9 C6 C8 . . 113.1(3) ?
    C5 C7 H7A . . 109.5 ?
    C5 C7 H7B . . 109.5 ?
    H7A C7 H7B . . 109.5 ?
    C5 C7 H7C . . 109.5 ?
    H7A C7 H7C . . 109.5 ?
    H7B C7 H7C . . 109.5 ?
    C6 C8 H8A . . 109.5 ?
    C6 C8 H8B . . 109.5 ?
    H8A C8 H8B . . 109.5 ?
    C6 C8 H8C . . 109.5 ?
    H8A C8 H8C . . 109.5 ?
    H8B C8 H8C . . 109.5 ?
    C6 C9 H9A . . 109.5 ?
    C6 C9 H9B . . 109.5 ?
    H9A C9 H9B . . 109.5 ?
    C6 C9 H9C . . 109.5 ?
    H9A C9 H9C . . 109.5 ?
    H9B C9 H9C . . 109.5 ?
    N1 C10 C15 . . 120.0(3) ?
    N1 C10 C11 . . 122.3(3) ?
    C15 C10 C11 . . 117.7(3) ?
    C12 C11 C10 . . 120.8(3) ?
    C12 C11 H11 . . 119.6 ?
    C10 C11 H11 . . 119.6 ?
    C13 C12 C11 . . 119.8(3) ?
    C13 C12 H12 . . 120.1 ?
    C11 C12 H12 . . 120.1 ?
    C12 C13 C14 . . 120.8(3) ?
    C12 C13 Br1 . . 120.0(3) ?
    C14 C13 Br1 . . 119.2(3) ?
    C15 C14 C13 . . 119.2(3) ?
    C15 C14 H14 . . 120.4 ?
    C13 C14 H14 . . 120.4 ?
    C14 C15 C10 . . 121.6(3) ?
    C14 C15 H15 . . 119.2 ?
    C10 C15 H15 . . 119.2 ?
    C17 O4 C18 . . 118.3(3) ?
    C25 N2 C16 . . 123.7(2) ?
    C25 N2 H2N . . 116(2) ?
    C16 N2 H2N . . 119(2) ?
    N2 C16 C17 . . 108.2(2) ?
    N2 C16 C20 . . 114.1(3) ?
    C17 C16 C20 . . 108.4(2) ?
    N2 C16 H16 . . 108.7 ?
    C17 C16 H16 . . 108.7 ?
    C20 C16 H16 . . 108.7 ?
    O3 C17 O4 . . 124.5(3) ?
    O3 C17 C16 . . 125.2(3) ?
    O4 C17 C16 . . 110.3(3) ?
    O4 C18 C19 . . 104.7(6) ?
    O4 C18 H18A . . 110.8 ?
    C19 C18 H18A . . 110.8 ?
    O4 C18 H18B . . 110.8 ?
    C19 C18 H18B . . 110.8 ?
    H18A C18 H18B . . 108.9 ?
    H19D C19' H19E . . 109.5 ?
    H19D C19' H19F . . 109.5 ?
    H19E C19' H19F . . 109.5 ?
    C21 C20 C22 . . 123.5(3) ?
    C21 C20 C16 . . 122.2(3) ?
    C22 C20 C16 . . 114.2(3) ?
    C20 C21 C24 . . 122.7(3) ?
    C20 C21 C23 . . 124.3(3) ?
    C24 C21 C23 . . 113.0(3) ?
    C20 C22 H22A . . 109.5 ?
    C20 C22 H22B . . 109.5 ?
    H22A C22 H22B . . 109.5 ?
    C20 C22 H22C . . 109.5 ?
    H22A C22 H22C . . 109.5 ?
    H22B C22 H22C . . 109.5 ?
    C21 C23 H23A . . 109.5 ?
    C21 C23 H23B . . 109.5 ?
    H23A C23 H23B . . 109.5 ?
    C21 C23 H23C . . 109.5 ?
    H23A C23 H23C . . 109.5 ?
    H23B C23 H23C . . 109.5 ?
    C21 C24 H24A . . 109.5 ?
    C21 C24 H24B . . 109.5 ?
    H24A C24 H24B . . 109.5 ?
    C21 C24 H24C . . 109.5 ?
    H24A C24 H24C . . 109.5 ?
    H24B C24 H24C . . 109.5 ?
    N2 C25 C30 . . 119.9(3) ?
    N2 C25 C26 . . 122.2(3) ?
    C30 C25 C26 . . 117.9(3) ?
    C27 C26 C25 . . 120.6(3) ?
    C27 C26 H26 . . 119.7 ?
    C25 C26 H26 . . 119.7 ?
    C28 C27 C26 . . 120.3(3) ?
    C28 C27 H27 . . 119.9 ?
    C26 C27 H27 . . 119.9 ?
    C27 C28 C29 . . 120.4(3) ?
    C27 C28 Br2 . . 120.0(2) ?
    C29 C28 Br2 . . 119.6(2) ?
    C30 C29 C28 . . 119.5(3) ?
    C30 C29 H29 . . 120.3 ?
    C28 C29 H29 . . 120.3 ?
    C29 C30 C25 . . 121.2(3) ?
    C29 C30 H30 . . 119.4 ?
    C25 C30 H30 . . 119.4 ?
loop_
    _geom_torsion_atom_site_label_1
    _geom_torsion_atom_site_label_2
    _geom_torsion_atom_site_label_3
    _geom_torsion_atom_site_label_4
    _geom_torsion_site_symmetry_1
    _geom_torsion_site_symmetry_2
    _geom_torsion_site_symmetry_3
    _geom_torsion_site_symmetry_4
    _geom_torsion
    _geom_torsion_publ_flag
    C10 N1 C1 C2 . . . . -178.9(3) ?
    C10 N1 C1 C5 . . . . 61.1(5) ?
    C3 O2 C2 O1 . . . . -3.9(6) ?
    C3 O2 C2 C1 . . . . 173.9(3) ?
    N1 C1 C2 O1 . . . . -16.7(5) ?
    C5 C1 C2 O1 . . . . 107.1(4) ?
    N1 C1 C2 O2 . . . . 165.4(3) ?
    C5 C1 C2 O2 . . . . -70.8(4) ?
    C2 O2 C3 C4 . . . . 174.9(9) ?
    N1 C1 C5 C6 . . . . -144.0(3) ?
    C2 C1 C5 C6 . . . . 95.8(4) ?
    N1 C1 C5 C7 . . . . 39.1(4) ?
    C2 C1 C5 C7 . . . . -81.2(3) ?
    C7 C5 C6 C9 . . . . 179.1(3) ?
    C1 C5 C6 C9 . . . . 2.5(5) ?
    C7 C5 C6 C8 . . . . 1.4(5) ?
    C1 C5 C6 C8 . . . . -175.2(3) ?
    C1 N1 C10 C15 . . . . -164.7(3) ?
    C1 N1 C10 C11 . . . . 15.6(6) ?
    N1 C10 C11 C12 . . . . 178.9(3) ?
    C15 C10 C11 C12 . . . . -0.9(5) ?
    C10 C11 C12 C13 . . . . 0.9(6) ?
    C11 C12 C13 C14 . . . . 0.0(6) ?
    C11 C12 C13 Br1 . . . . 179.9(3) ?
    C12 C13 C14 C15 . . . . -0.9(6) ?
    Br1 C13 C14 C15 . . . . 179.2(3) ?
    C13 C14 C15 C10 . . . . 0.9(6) ?
    N1 C10 C15 C14 . . . . -179.9(4) ?
    C11 C10 C15 C14 . . . . -0.1(5) ?
    C25 N2 C16 C17 . . . . 178.2(3) ?
    C25 N2 C16 C20 . . . . 57.4(4) ?
    C18 O4 C17 O3 . . . . -4.1(5) ?
    C18 O4 C17 C16 . . . . 175.2(3) ?
    N2 C16 C17 O3 . . . . -10.7(4) ?
    C20 C16 C17 O3 . . . . 113.5(3) ?
    N2 C16 C17 O4 . . . . 170.0(3) ?
    C20 C16 C17 O4 . . . . -65.7(3) ?
    C17 O4 C18 C19 . . . . -176.6(7) ?
    N2 C16 C20 C21 . . . . -141.6(3) ?
    C17 C16 C20 C21 . . . . 97.8(3) ?
    N2 C16 C20 C22 . . . . 41.0(4) ?
    C17 C16 C20 C22 . . . . -79.7(3) ?
    C22 C20 C21 C24 . . . . -1.0(5) ?
    C16 C20 C21 C24 . . . . -178.2(3) ?
    C22 C20 C21 C23 . . . . 176.7(3) ?
    C16 C20 C21 C23 . . . . -0.5(5) ?
    C16 N2 C25 C30 . . . . -167.1(3) ?
    C16 N2 C25 C26 . . . . 13.5(5) ?
    N2 C25 C26 C27 . . . . -178.9(3) ?
    C30 C25 C26 C27 . . . . 1.6(5) ?
    C25 C26 C27 C28 . . . . -0.6(5) ?
    C26 C27 C28 C29 . . . . -0.7(5) ?
    C26 C27 C28 Br2 . . . . 178.2(2) ?
    C27 C28 C29 C30 . . . . 1.0(5) ?
    Br2 C28 C29 C30 . . . . -178.0(2) ?
    C28 C29 C30 C25 . . . . 0.1(5) ?
    N2 C25 C30 C29 . . . . 179.2(3) ?
    C26 C25 C30 C29 . . . . -1.4(5) ?
loop_
    _geom_hbond_atom_site_label_D
    _geom_hbond_atom_site_label_H
    _geom_hbond_atom_site_label_A
    _geom_hbond_site_symmetry_A
    _geom_hbond_distance_DH
    _geom_hbond_distance_HA
    _geom_hbond_distance_DA
    _geom_hbond_angle_DHA
    N1 H1N O3 2_766 0.86 2.44 3.235(6) 154
    N2 H2N O1 2_766 0.86 2.37 3.153(5) 153
