# Supplementary material for: Crystal structure of ethyl 2-[(4-bromo­phen­yl)amino]-3,4-di­methyl­pent-3-enoate
Source: Acta Crystallogr Sect E Struct Rep Online. 2014 Sep 24;70(Pt 10):o1122–3. doi: 10.1107/S1600536814020832 (PMC4257164; doi:10.1107/S1600536814020832)
Supplement: Supplementary file 2 [file e-70-o1122-Isup2.hkl]

#
# h,k,l, Fc-squared, Fo-squared, sigma(Fo-squared) and status flag
#
data_I
_shelx_title ' rjh9'
_shelx_refln_list_code          4
_shelx_F_calc_maximum      244.15
_exptl_crystal_F_000       672.00
_reflns_d_resolution_high  0.8283
 
loop_
 _symmetry_equiv_pos_as_xyz
 'x, y, z'
 '-x, -y, -z'
 
_cell_length_a    11.8746
_cell_length_b    12.2023
_cell_length_c    13.7760
_cell_angle_alpha  97.557
_cell_angle_beta  110.520
_cell_angle_gamma 113.866
 
_shelx_F_squared_multiplier     1.000
 
loop_
 _refln_index_h
 _refln_index_k
 _refln_index_l
 _refln_F_squared_calc
 _refln_F_squared_meas
 _refln_F_squared_sigma
 _refln_observed_status
   1   0   0     1409.50     1416.42     16.44 o
   2   0   0      812.69      761.40     10.50 o
   3   0   0       25.78       19.63      0.98 o
   4   0   0      314.56      327.61      6.61 o
   5   0   0       14.38        9.37      1.69 o
   6   0   0      199.73      200.70      6.06 o
   7   0   0      225.29      234.77      7.13 o
   8   0   0      359.55      363.55     13.66 o
   9   0   0        6.52       -2.72      5.47 o
  10   0   0       34.31       26.58      6.60 o
  11   0   0       29.16        4.80      9.40 o
 -12   1   0        7.48        6.54     14.87 o
 -11   1   0       25.95       20.11      7.19 o
 -10   1   0      130.35      149.55      9.67 o
  -9   1   0       40.61       42.66      6.93 o
  -8   1   0      193.33      197.65     13.38 o
  -7   1   0     1719.94     1670.61     22.78 o
  -6   1   0     3160.25     3320.95     43.57 o
  -5   1   0     3482.38     3754.98     38.44 o
  -4   1   0     1131.96     1187.36     13.21 o
  -3   1   0      315.63      330.03      3.98 o
  -2   1   0        0.89        3.31      0.49 o
  -1   1   0        3.11        8.00      1.45 o
   0   1   0       55.55       68.98      2.38 o
   1   1   0      432.14      479.21      4.90 o
   2   1   0     2337.35     2562.19     33.83 o
   3   1   0     1490.31     1665.24     20.00 o
   4   1   0     1374.57     1401.18     20.72 o
   5   1   0      617.96      619.28      9.05 o
   6   1   0       50.66       53.32      2.98 o
   7   1   0      560.14      578.48     12.67 o
   8   1   0      102.26      134.58      9.72 o
   9   1   0       20.33        1.82      5.94 o
  10   1   0       22.94       36.13      8.86 o
  11   1   0        4.93        3.57     14.87 o
 -12   2   0       18.95       21.71     13.38 o
 -11   2   0       20.76       18.43      8.83 o
 -10   2   0       61.27       58.22      7.96 o
  -9   2   0       64.88       77.15      7.35 o
  -8   2   0      252.83      225.17     10.24 o
  -7   2   0     1768.37     1737.73     23.52 o
  -6   2   0       15.77       15.24      1.74 o
  -5   2   0     1640.32     1522.29     15.18 o
  -4   2   0      546.79      486.93      5.78 o
  -3   2   0    29705.58    32477.07    299.60 o
  -2   2   0      201.20      192.86      2.33 o
  -1   2   0     4360.92     5457.64    200.07 o
   0   2   0     1864.98     1686.07     28.10 o
   1   2   0     1794.99     1603.06     20.69 o
   2   2   0      171.54      130.72      2.36 o
   3   2   0       28.24       37.33      1.54 o
   4   2   0      181.53      207.64      4.21 o
   5   2   0       26.01       17.57      2.20 o
   6   2   0        0.26        4.61      2.38 o
   7   2   0       20.31       27.78      3.21 o
   8   2   0       13.68       -1.73      6.93 o
   9   2   0        8.19       10.93      8.13 o
  10   2   0        2.23       -5.21     11.60 o
 -12   3   0        7.83       18.57     19.33 o
 -11   3   0        5.51        6.18      8.13 o
 -10   3   0        4.43        0.65      6.85 o
  -9   3   0      367.64      383.12     14.04 o
  -8   3   0      161.01      171.04      9.40 o
  -7   3   0        1.64        7.89      2.77 o
  -6   3   0       74.55      106.85      2.83 o
  -5   3   0      441.42      505.15      7.22 o
  -4   3   0      997.05     1148.51     12.11 o
  -3   3   0     1623.33     1850.44     21.19 o
  -2   3   0      957.45     1071.26     16.53 o
  -1   3   0     3053.91     3539.56     47.68 o
   0   3   0      334.11      359.77      5.75 o
   1   3   0     2479.80     2602.07     33.62 o
   2   3   0       57.75       59.26      2.05 o
   3   3   0      183.76      174.18      3.56 o
   4   3   0       55.26       79.71      2.49 o
   5   3   0       92.87       64.28      3.34 o
   6   3   0      403.58      346.71      7.83 o
   7   3   0        0.62       -1.55      3.49 o
   8   3   0        0.54        1.57      7.53 o
   9   3   0       16.26       32.38      9.14 o
  10   3   0       13.11       -0.59     15.46 o
 -13   4   0        0.62       -8.90      9.99 o
 -12   4   0        4.02       -1.30      8.97 o
 -11   4   0       32.04       26.67      8.13 o
 -10   4   0       10.01       16.13      8.92 o
  -9   4   0       32.91       51.89      6.00 o
  -8   4   0      522.47      552.53     12.09 o
  -7   4   0       56.92       65.32      2.88 o
  -6   4   0      961.70      930.88     13.09 o
  -5   4   0      278.93      284.67      5.10 o
  -4   4   0      942.42     1054.05     13.25 o
  -3   4   0     1337.23     1764.55     29.19 o
  -2   4   0     9627.86    11618.69    233.99 o
  -1   4   0      723.78      849.60     21.07 o
   0   4   0     7561.45     8330.25    124.26 o
   1   4   0      325.45      295.28      7.98 o
   2   4   0       95.21       93.12      2.76 o
   3   4   0     1286.52     1344.85     22.49 o
   4   4   0      213.95      245.31      5.66 o
   5   4   0       20.44       31.23      3.11 o
   6   4   0        1.45        0.31      3.30 o
   7   4   0       25.88       15.72      4.89 o
   8   4   0       57.23       50.31      8.97 o
   9   4   0        5.59       14.96     10.70 o
 -13   5   0        0.96       -0.37      9.71 o
 -12   5   0        0.85       -5.32      8.43 o
 -11   5   0       14.75       14.45      7.70 o
 -10   5   0      240.16      232.66     12.27 o
  -9   5   0     1236.86     1161.92     27.96 o
  -8   5   0      484.16      465.18     10.77 o
  -7   5   0     3718.93     3868.24     47.20 o
  -6   5   0     1630.70     1741.83     23.56 o
  -5   5   0     1001.12     1123.38     12.12 o
  -4   5   0      142.71      139.97      2.62 o
  -3   5   0      114.79      135.17      2.69 o
  -2   5   0      387.60      457.83      8.98 o
  -1   5   0      507.38      544.92     10.32 o
   0   5   0      796.12      838.75     17.60 o
   1   5   0       14.60        8.22      1.21 o
   2   5   0     1017.46      933.88     18.20 o
   3   5   0     1024.85      994.18     13.76 o
   4   5   0       77.81       76.66      3.80 o
   5   5   0      118.14      114.73      8.58 o
   6   5   0        7.36        7.81      3.88 o
   7   5   0       81.25      107.24     10.11 o
   8   5   0        0.30        0.59      9.40 o
 -13   6   0       34.15       30.43     12.49 o
 -12   6   0      100.25      105.36      9.56 o
 -11   6   0       35.43       42.22      7.43 o
 -10   6   0      112.16      119.67      7.70 o
  -9   6   0        0.66       43.47      6.51 o
  -8   6   0        0.59       -2.91      2.91 o
  -7   6   0       30.00       34.52      3.15 o
  -6   6   0      799.39      887.20     11.39 o
  -5   6   0     2609.20     2827.59     37.02 o
  -4   6   0     2176.76     2156.01     35.37 o
  -3   6   0     1756.33     1860.62     37.42 o
  -2   6   0     7172.34     7964.56    135.54 o
  -1   6   0      726.51      659.55     12.63 o
   0   6   0     1026.45     1051.97     18.96 o
   1   6   0      307.52      339.44      5.07 o
   2   6   0       39.53       53.05      2.20 o
   3   6   0       83.92       96.29      5.58 o
   4   6   0       78.38       84.16      3.44 o
   5   6   0      139.69      132.51      4.93 o
   6   6   0        1.86        1.78      4.23 o
   7   6   0        6.60        4.05      8.97 o
   8   6   0        3.18        2.97     13.68 o
 -13   7   0       10.34       26.17     15.46 o
 -12   7   0       99.18       89.67      8.36 o
 -11   7   0       50.94       51.79      5.42 o
 -10   7   0       15.44       26.09      4.12 o
  -9   7   0     2148.13     2200.75     30.69 o
  -8   7   0      463.97      463.13      9.37 o
  -7   7   0     1384.17     1411.25     19.72 o
  -6   7   0        1.21        0.93      1.80 o
  -5   7   0      432.95      412.57      9.59 o
  -4   7   0       53.94       52.92      1.62 o
  -3   7   0      156.86      145.29      3.86 o
  -2   7   0        5.05       10.93      2.64 o
  -1   7   0      938.87      928.29     17.80 o
   0   7   0      468.60      408.40      6.41 o
   1   7   0       97.25       97.24      2.99 o
   2   7   0      497.70      508.39     10.70 o
   3   7   0       19.15       29.01      2.60 o
   4   7   0       45.66       77.79      5.07 o
   5   7   0        9.65       14.37      5.84 o
   6   7   0        1.89       -2.82      4.72 o
   7   7   0        1.89       -8.99      9.99 o
 -13   8   0       22.96       30.33     15.46 o
 -12   8   0       30.45       44.98      7.81 o
 -11   8   0       22.60       11.45      5.84 o
 -10   8   0      148.81      135.85      6.99 o
  -9   8   0      380.33      429.36     16.31 o
  -8   8   0      392.74      432.73      9.21 o
  -7   8   0     1287.35     1289.90     19.59 o
  -6   8   0      898.65      875.13     13.82 o
  -5   8   0     1379.00     1452.52     25.19 o
  -4   8   0      258.21      241.80      3.90 o
  -3   8   0       54.85       62.10      3.56 o
  -2   8   0       23.13       24.08      3.23 o
  -1   8   0      101.68      116.42      5.71 o
   0   8   0        4.85        7.43      1.89 o
   1   8   0        1.30        5.39      1.98 o
   2   8   0        0.16        1.19      2.40 o
   3   8   0       13.83       13.10      3.51 o
   4   8   0        6.37       -1.63      3.96 o
   5   8   0        1.52        6.34      4.69 o
   6   8   0        2.54       11.27     13.08 o
 -13   9   0        7.61        2.57      8.46 o
 -12   9   0      135.26      147.72      8.40 o
 -11   9   0       94.18      104.07     13.60 o
 -10   9   0        0.36        8.52      5.51 o
  -9   9   0      515.82      496.93     10.66 o
  -8   9   0       10.00        7.46      3.43 o
  -7   9   0      278.28      284.65      5.47 o
  -6   9   0      110.83      124.23      3.93 o
  -5   9   0        4.84        3.44      1.62 o
  -4   9   0        0.75       -1.82      2.03 o
  -3   9   0       60.67       56.47      3.18 o
  -2   9   0        4.99        3.57      3.59 o
  -1   9   0      132.54      142.14      3.76 o
   0   9   0       47.46       39.07      2.38 o
   1   9   0       62.43       42.95      2.74 o
   2   9   0        1.33       -2.55      3.07 o
   3   9   0        0.97       -0.51      3.46 o
   4   9   0        2.59        6.16      4.70 o
   5   9   0        0.45       -6.69      6.69 o
 -13  10   0       55.67       35.68     15.46 o
 -12  10   0        3.48        3.57      7.18 o
 -11  10   0       43.37       53.56      6.99 o
 -10  10   0       18.66       24.00      7.66 o
  -9  10   0       11.91       18.98      4.01 o
  -8  10   0       49.96       47.84      5.09 o
  -7  10   0        0.01        3.02      2.29 o
  -6  10   0       44.75       44.62      2.57 o
  -5  10   0      213.19      217.91      4.41 o
  -4  10   0        8.37        8.48      2.39 o
  -3  10   0       48.72       52.01      6.38 o
  -2  10   0      161.77      175.37      5.29 o
  -1  10   0       19.52       24.91      2.57 o
   0  10   0        2.23        9.72      2.31 o
   1  10   0       60.46       72.97      3.67 o
   2  10   0       33.05       26.74      3.79 o
   3  10   0        3.58        4.07      5.44 o
   4  10   0        0.50       -2.26      5.83 o
 -12  11   0       86.82       91.93      8.38 o
 -11  11   0      208.40      231.96      9.65 o
 -10  11   0       68.37       66.28      5.21 o
  -9  11   0      419.87      432.23     10.41 o
  -8  11   0        3.35        3.16      3.83 o
  -7  11   0       85.25       98.88      4.06 o
  -6  11   0       91.13       89.95      3.01 o
  -5  11   0       52.55       55.73      2.83 o
  -4  11   0        5.55        7.55      2.91 o
  -3  11   0       36.67       24.90      4.21 o
  -2  11   0       58.36       40.56      3.01 o
  -1  11   0       41.84       34.26      3.13 o
   0  11   0       19.27       21.23      4.72 o
   1  11   0       45.82       40.44      4.17 o
   2  11   0       21.44       23.35      5.42 o
 -12  12   0        9.68        0.80      7.60 o
 -11  12   0        0.02       -0.57      6.90 o
 -10  12   0        0.54       -4.74      4.74 o
  -9  12   0       24.06       30.24      4.29 o
  -8  12   0      170.14      175.78      6.50 o
  -7  12   0      114.49      117.85      4.41 o
  -6  12   0      139.42      136.44      3.90 o
  -5  12   0      284.57      304.42      6.03 o
  -4  12   0       68.13       84.53      4.15 o
  -3  12   0        2.90       10.62      5.49 o
  -2  12   0       82.17      101.84      4.41 o
  -1  12   0        4.52       -2.51      3.81 o
   0  12   0        1.43        9.09      4.24 o
   1  12   0        0.39        0.26      8.33 o
 -11  13   0       14.36       17.96      8.52 o
 -10  13   0       45.79       61.67      6.18 o
  -9  13   0       43.76       34.29      5.14 o
  -8  13   0       31.10       35.69      5.56 o
  -7  13   0       16.57       12.18      3.42 o
  -6  13   0        5.11        1.16      2.94 o
  -5  13   0       16.53       13.48      2.91 o
  -4  13   0       71.74       72.06      7.15 o
  -3  13   0        0.41       -2.55      3.94 o
  -2  13   0        6.38       10.88      4.04 o
  -1  13   0        0.44        5.91      4.09 o
  -9  14   0        9.15       14.76      5.39 o
  -8  14   0        9.22       20.56      7.23 o
  -7  14   0        3.42        7.18      4.45 o
  -6  14   0        4.04       -3.23      3.23 o
  -5  14   0       17.69       26.25      5.14 o
  -4  14   0        6.14        7.40      3.72 o
  -3  14   0        0.59        2.79      6.01 o
   3 -14   1        0.28       -3.84      3.84 o
   4 -14   1        3.74        1.80      3.24 o
   5 -14   1       21.72        9.08      3.34 o
   6 -14   1        9.42        5.07      6.96 o
   7 -14   1        6.37       12.22      6.10 o
   8 -14   1       19.84       21.28      5.23 o
   9 -14   1       24.56       30.68      6.35 o
   1 -13   1        0.08       -0.85      3.64 o
   2 -13   1        1.47        1.64      3.52 o
   3 -13   1       21.54       20.70      3.94 o
   4 -13   1        0.11       -1.46      2.87 o
   5 -13   1        0.15       -1.40      2.91 o
   6 -13   1       22.06       18.70      3.68 o
   7 -13   1       61.79       57.48      5.41 o
   8 -13   1       16.10       22.20      4.96 o
   9 -13   1        1.83       -4.26      4.88 o
  10 -13   1        9.19        8.98      7.03 o
  -1 -12   1        0.36        2.29      5.42 o
   0 -12   1        6.72        4.11      3.54 o
   1 -12   1       27.74       35.63      3.39 o
   2 -12   1        3.34        9.70      3.31 o
   3 -12   1       63.86       83.61      3.54 o
   4 -12   1       16.98       29.58      2.99 o
   5 -12   1       75.76       91.39      3.35 o
   6 -12   1       90.52      104.02      3.54 o
   7 -12   1       59.71       66.88      4.69 o
   8 -12   1      111.80      111.42      5.53 o
   9 -12   1      198.36      214.19      8.08 o
  10 -12   1       69.34       79.80      7.59 o
  11 -12   1        0.13       -4.74      9.81 o
  -3 -11   1       29.95       34.94      6.27 o
  -2 -11   1        6.07       11.94      5.42 o
  -1 -11   1        1.62        3.31      3.85 o
   0 -11   1       25.94       32.17      4.04 o
   1 -11   1       11.94       12.10      2.73 o
   2 -11   1       27.82       22.04      2.30 o
   3 -11   1      251.77      232.75      5.51 o
   4 -11   1      112.16       95.72      2.97 o
   5 -11   1        5.69        2.88      2.27 o
   6 -11   1        2.06        4.08      2.29 o
   7 -11   1       49.56       50.69      4.03 o
   8 -11   1      116.44      118.61      5.38 o
   9 -11   1       70.95       85.58      5.32 o
  10 -11   1      248.98      238.69      9.32 o
  11 -11   1      186.05      196.72      9.22 o
  12 -11   1        2.93       -1.17      7.71 o
  -4 -10   1       14.54       16.28      5.94 o
  -3 -10   1       29.30       34.96      5.06 o
  -2 -10   1       61.40       74.49      4.54 o
  -1 -10   1        6.82        9.18      2.84 o
   0 -10   1       38.33       53.83      2.64 o
   1 -10   1       32.09       48.22      2.46 o
   2 -10   1       32.26       47.54      2.39 o
   3 -10   1      328.87      347.93      5.59 o
   4 -10   1      436.47      457.56      6.73 o
   5 -10   1      422.34      427.10      7.68 o
   6 -10   1      517.01      533.24      9.49 o
   7 -10   1      133.99      148.65      5.59 o
   8 -10   1      108.71      106.68      4.90 o
   9 -10   1        8.17       10.37      4.24 o
  10 -10   1        1.33       -1.69      5.94 o
  11 -10   1        0.07        2.02      6.65 o
  12 -10   1        3.51        5.28      7.83 o
  -5  -9   1        2.15       -2.88      5.33 o
  -4  -9   1       10.51       10.20      4.44 o
  -3  -9   1       57.01       46.01      3.68 o
  -2  -9   1       32.71       27.34      2.97 o
  -1  -9   1        8.91        5.31      2.15 o
   0  -9   1      188.59      147.58      3.76 o
   1  -9   1       89.67       67.68      2.27 o
   2  -9   1       20.21       15.24      1.71 o
   3  -9   1       32.53       28.01      1.98 o
   4  -9   1       33.60       47.62      2.70 o
   5  -9   1        9.68       12.12      1.94 o
   6  -9   1      534.48      521.05      8.18 o
   7  -9   1      102.31       89.88      3.46 o
   8  -9   1     2697.85     2686.79     41.28 o
   9  -9   1        5.83        8.67      4.11 o
  10  -9   1       51.18       31.89      6.21 o
  11  -9   1        0.30       -4.94      6.20 o
  12  -9   1        0.79       -2.90      7.06 o
  -6  -8   1        4.34        4.38      9.14 o
  -5  -8   1        5.41        5.15      4.72 o
  -4  -8   1        0.73        5.95      3.68 o
  -3  -8   1        6.85        6.09      2.61 o
  -2  -8   1        0.28       -2.31      2.33 o
  -1  -8   1       13.46       17.79      2.00 o
   0  -8   1       79.87       95.74      2.68 o
   1  -8   1      870.35      932.65     13.18 o
   2  -8   1      364.58      357.27      5.76 o
   3  -8   1        2.04        4.00      1.82 o
   4  -8   1       27.97       18.33      1.62 o
   5  -8   1       19.37       26.84      1.78 o
   6  -8   1      920.74      928.21     13.60 o
   7  -8   1      291.55      247.72      6.16 o
   8  -8   1      561.92      558.33     10.92 o
   9  -8   1        2.14       -3.75      4.81 o
  10  -8   1       12.73        8.14      5.60 o
  11  -8   1        5.07        4.25      6.11 o
  12  -8   1        2.44        4.88      9.51 o
  13  -8   1        0.49      -10.11     16.06 o
  -7  -7   1        0.50       -9.51      9.51 o
  -6  -7   1        1.75       -4.51      4.51 o
  -5  -7   1       26.95       40.08      4.30 o
  -4  -7   1        1.97       -0.65      2.71 o
  -3  -7   1       23.59        5.11      2.30 o
  -2  -7   1        0.11        4.84      1.93 o
  -1  -7   1        2.02        3.41      1.49 o
   0  -7   1      417.34      429.93      5.92 o
   1  -7   1      217.32      200.45      3.90 o
   2  -7   1     1350.60     1370.62     18.31 o
   3  -7   1        4.90        8.37      1.17 o
   4  -7   1       39.19       35.92      1.59 o
   5  -7   1      451.57      490.13      7.63 o
   6  -7   1        2.26        2.80      1.79 o
   7  -7   1       36.30       25.59      2.47 o
   8  -7   1       23.74       25.67      3.26 o
   9  -7   1       52.65       52.34      5.06 o
  10  -7   1      111.95      126.80      6.90 o
  11  -7   1      357.11      373.61     13.07 o
  12  -7   1       96.39       95.15     15.46 o
  13  -7   1       57.32       58.28     16.65 o
  -8  -6   1        1.23       -0.23      9.64 o
  -7  -6   1        0.05       -2.35      8.38 o
  -6  -6   1        3.33       -2.37      4.46 o
  -5  -6   1       22.24       22.49      5.32 o
  -4  -6   1      107.54      109.02      3.58 o
  -3  -6   1       21.01       17.47      2.15 o
  -2  -6   1       29.86       36.56      1.87 o
  -1  -6   1        2.71        5.17      1.38 o
   0  -6   1      997.45     1027.07     12.63 o
   1  -6   1     1569.35     1571.28     19.21 o
   2  -6   1      104.17      166.68      3.88 o
   3  -6   1     2357.86     2319.10     51.44 o
   4  -6   1     2537.79     2560.49     37.19 o
   5  -6   1     2548.47     2665.83     55.59 o
   6  -6   1     2339.14     2486.23     30.61 o
   7  -6   1      231.77      227.99      4.67 o
   8  -6   1      758.43      730.48     15.09 o
   9  -6   1       13.48       17.15      6.14 o
  10  -6   1        7.55        4.89      5.33 o
  11  -6   1       77.10       82.84      8.71 o
  12  -6   1       28.14       36.13      9.29 o
  13  -6   1       27.22       18.69     14.57 o
  -9  -5   1        8.47       15.09     10.41 o
  -8  -5   1       11.34       15.73      8.71 o
  -7  -5   1       16.61        7.83      7.53 o
  -6  -5   1       37.17       49.72      5.60 o
  -5  -5   1      366.64      421.49     11.16 o
  -4  -5   1      279.65      299.18      5.81 o
  -3  -5   1      358.28      346.47      6.39 o
  -2  -5   1     1411.69     1400.39     18.19 o
  -1  -5   1     1033.98      989.90     12.88 o
   0  -5   1     1587.30     1628.39     18.82 o
   1  -5   1       96.24       84.90      1.99 o
   2  -5   1       38.13       29.51      1.23 o
   3  -5   1      849.21      926.58     13.50 o
   4  -5   1       51.52       58.55      1.65 o
   5  -5   1     1049.19     1042.51     13.27 o
   6  -5   1     2404.58     2474.68     30.33 o
   7  -5   1     1140.83     1127.71     14.52 o
   8  -5   1     3306.93     3459.59     78.28 o
   9  -5   1      481.71      466.53     19.56 o
  10  -5   1       29.94       31.55      7.00 o
  11  -5   1       97.75      114.17      9.64 o
  12  -5   1        5.88        1.03      9.14 o
  -9  -4   1        8.09        6.27      9.14 o
  -8  -4   1       15.56        8.01     14.27 o
  -7  -4   1       93.50       88.84      5.41 o
  -6  -4   1      193.35      200.83      6.21 o
  -5  -4   1       61.87       66.35      3.45 o
  -4  -4   1      118.53      131.56      4.16 o
  -3  -4   1      267.30      256.22      5.15 o
  -2  -4   1     2190.34     2410.73     32.59 o
  -1  -4   1     3903.00     3966.69     50.12 o
   0  -4   1      772.09      684.18      8.15 o
   1  -4   1    11488.71    12166.83    147.05 o
   2  -4   1    11234.79    12571.80    159.08 o
   3  -4   1      803.17      925.22     11.49 o
   4  -4   1     1794.34     2107.62     25.74 o
   5  -4   1      109.29      106.24      2.91 o
   6  -4   1       80.83       84.55      3.63 o
   7  -4   1      305.06      325.13      7.23 o
   8  -4   1       80.16       77.57      4.78 o
   9  -4   1       75.45       85.19      7.11 o
  10  -4   1      211.67      224.68     17.54 o
  11  -4   1       43.58       44.01      8.80 o
  12  -4   1       11.02       12.46      9.64 o
 -10  -3   1        0.34       -1.27      9.40 o
  -9  -3   1       54.24       71.08     14.27 o
  -8  -3   1      216.80      246.99     11.93 o
  -7  -3   1       19.67       13.07      3.17 o
  -6  -3   1       11.11        9.10      2.63 o
  -5  -3   1      447.28      413.19      6.97 o
  -4  -3   1      982.39      957.01     13.20 o
  -3  -3   1      293.87      264.83      5.03 o
  -2  -3   1      206.33      209.43      6.27 o
  -1  -3   1       38.99       41.90      1.11 o
   0  -3   1       22.78       23.51      0.85 o
   1  -3   1     2119.39     2297.08     32.22 o
   2  -3   1     1214.03     1342.89     17.05 o
   3  -3   1      631.85      696.24      7.46 o
   4  -3   1     3779.24     4050.43     47.42 o
   5  -3   1     1765.16     1865.93     18.49 o
   6  -3   1     3113.79     3351.40     44.86 o
   7  -3   1      267.01      251.12      7.53 o
   8  -3   1      123.71      111.88      6.93 o
   9  -3   1       14.49       15.03      6.27 o
  10  -3   1       30.83       28.54      7.53 o
  11  -3   1        2.78        4.19      8.38 o
  12  -3   1        5.58        8.06      9.87 o
 -11  -2   1        9.84        4.76     15.46 o
 -10  -2   1        2.14       -5.19      8.55 o
  -9  -2   1       50.22       47.84      8.38 o
  -8  -2   1       32.52       35.82      6.48 o
  -7  -2   1       23.12       14.23      3.10 o
  -6  -2   1        3.13        6.32      2.35 o
  -5  -2   1      221.16      223.58      5.23 o
  -4  -2   1      108.52      100.98      3.38 o
  -3  -2   1      783.25      773.70     10.54 o
  -2  -2   1      676.21      638.75      8.17 o
  -1  -2   1    50224.38    51438.76    528.27 o
   0  -2   1      316.80      253.68      2.11 o
   1  -2   1      478.59      608.55      6.10 o
   2  -2   1      598.37      724.81      6.94 o
   3  -2   1      160.59      158.10      2.26 o
   4  -2   1     6026.22     6414.08     62.50 o
   5  -2   1      196.00      186.99      3.26 o
   6  -2   1     1756.31     1727.57     23.31 o
   7  -2   1      313.16      361.37      7.48 o
   8  -2   1       21.96       30.30      5.84 o
   9  -2   1        3.03        1.34      7.14 o
  10  -2   1       15.13        8.95      7.77 o
  11  -2   1       34.64       25.75      8.73 o
  12  -2   1        0.08      -11.30     14.27 o
 -11  -1   1        0.41        3.41     27.95 o
 -10  -1   1       12.56       13.40      8.13 o
  -9  -1   1       20.94       35.45      5.82 o
  -8  -1   1       91.46       75.05      6.73 o
  -7  -1   1      570.97      508.81     13.68 o
  -6  -1   1       40.03       50.68      2.74 o
  -5  -1   1        5.06        4.62      1.72 o
  -4  -1   1      674.57      669.69      9.22 o
  -3  -1   1      236.07      241.14      3.43 o
  -2  -1   1    11782.92    12279.41    159.39 o
  -1  -1   1     1025.96     1041.58      9.87 o
   0  -1   1      508.07      502.48      6.17 o
   1  -1   1      178.97      181.48      2.42 o
   2  -1   1      514.82      537.36      5.39 o
   3  -1   1       23.48       25.24      1.47 o
   4  -1   1        7.56       13.00      0.90 o
   5  -1   1     1398.41     1467.45     20.26 o
   6  -1   1      661.33      677.26     14.01 o
   7  -1   1      220.06      198.09      5.74 o
   8  -1   1      276.29      252.56     11.98 o
   9  -1   1        2.48        1.11      5.37 o
  10  -1   1       29.94       19.82      6.60 o
  11  -1   1       44.90       43.09      9.64 o
 -12   0   1        1.07        3.57     14.87 o
 -11   0   1        2.62       -8.55      8.55 o
 -10   0   1        4.12       -5.42      7.77 o
  -9   0   1      424.48      421.89     15.56 o
  -8   0   1      129.34      121.49      7.11 o
  -7   0   1      433.94      468.31     15.49 o
  -6   0   1        1.20        2.57      1.81 o
  -5   0   1      365.50      339.79      4.93 o
  -4   0   1     1403.69     1640.14     19.24 o
  -3   0   1     5927.13     6003.91     65.10 o
  -2   0   1     7101.08     7143.57    129.49 o
  -1   0   1    17229.87    16846.70    215.36 o
   0   0   1      977.09      867.14     20.34 o
   1   0   1    11569.93    11170.14    101.59 o
   2   0   1    11073.57    11208.46    107.45 o
   3   0   1     3357.88     3200.66     38.11 o
   4   0   1      678.22      583.64     11.15 o
   5   0   1        4.13       12.12      1.89 o
   6   0   1      347.10      352.89      6.39 o
   7   0   1       35.89       42.75      3.43 o
   8   0   1      303.21      296.22     10.39 o
   9   0   1      151.21      138.48     10.77 o
  10   0   1        7.49        7.67      8.55 o
  11   0   1       13.30      -14.87     14.87 o
 -12   1   1        1.03        1.03     11.00 o
 -11   1   1       15.09       10.18      9.03 o
 -10   1   1        0.55        8.02     10.11 o
  -9   1   1      428.37      432.42     15.12 o
  -8   1   1      891.83      966.58     33.00 o
  -7   1   1      356.60      374.02     12.34 o
  -6   1   1     1025.09      992.96     13.72 o
  -5   1   1     3623.31     3933.01     42.87 o
  -4   1   1     2841.34     2976.60     32.45 o
  -3   1   1     1025.99     1104.67     11.45 o
  -2   1   1       47.36       49.83      1.02 o
   0   1   1       22.28        8.57      0.87 o
   1   1   1      430.18      446.78      5.95 o
   2   1   1     2532.76     2583.26     28.54 o
   3   1   1     1839.20     1806.56     21.78 o
   4   1   1     1375.59     1388.46     21.25 o
   5   1   1     2336.48     2450.71     55.57 o
   6   1   1      475.87      512.73      9.88 o
   7   1   1      349.17      364.77      7.46 o
   8   1   1      180.14      201.87     18.57 o
   9   1   1       68.88       96.15      9.81 o
  10   1   1        0.70        2.52     11.60 o
 -12   2   1       84.32       83.36     12.19 o
 -11   2   1       20.29       23.16      8.38 o
 -10   2   1       51.34       45.24     10.11 o
  -9   2   1      255.06      297.80     12.53 o
  -8   2   1      137.54      139.05      6.93 o
  -7   2   1       29.00       41.11      3.14 o
  -6   2   1      840.82      747.76      8.26 o
  -5   2   1      582.70      585.29      7.26 o
  -4   2   1     2969.08     3159.92     34.68 o
  -3   2   1    15468.25    16582.74    139.81 o
  -2   2   1     1121.29     1199.32     20.15 o
  -1   2   1    44290.45    47263.90    686.27 o
   0   2   1     7772.90     7724.63    126.09 o
   1   2   1     1133.47      966.99     14.42 o
   2   2   1     1269.42     1178.05     17.76 o
   3   2   1      133.65      113.31      3.28 o
   4   2   1        8.33        9.54      1.62 o
   5   2   1      235.89      229.31      4.97 o
   6   2   1      138.79      129.98      4.66 o
   7   2   1      108.99       88.64      4.49 o
   8   2   1        0.82       -3.21     12.49 o
   9   2   1       18.24       11.05      8.55 o
  10   2   1       13.70       21.41     15.46 o
 -13   3   1        6.82        3.58     10.24 o
 -12   3   1        5.22        5.82     11.00 o
 -11   3   1       39.72       54.77      8.28 o
 -10   3   1      445.58      471.87     25.87 o
  -9   3   1      155.98      137.74      7.53 o
  -8   3   1     1820.65     1877.38     33.86 o
  -7   3   1     1087.71     1136.59     20.93 o
  -6   3   1      762.79      790.25     12.29 o
  -5   3   1      717.85      811.57     11.28 o
  -4   3   1      108.17      140.14      2.09 o
  -3   3   1     1755.26     1976.54     23.17 o
  -2   3   1       35.34       41.72      1.56 o
  -1   3   1        4.84       12.36      0.94 o
   0   3   1      436.41      456.50      9.01 o
   1   3   1     2360.29     2231.49     48.15 o
   2   3   1     3789.60     3824.06     55.17 o
   3   3   1      333.41      316.53      5.89 o
   4   3   1       85.70       89.11      3.07 o
   5   3   1        1.03        1.07      2.48 o
   6   3   1       18.20       36.78      3.61 o
   7   3   1       28.00       13.77      4.76 o
   8   3   1        0.34       -2.33      8.13 o
   9   3   1        5.42        9.14      9.56 o
 -13   4   1       18.18       17.68      9.71 o
 -12   4   1        0.24        3.57      8.43 o
 -11   4   1        0.58        6.01      7.43 o
 -10   4   1       28.97       46.43      6.57 o
  -9   4   1       48.46       51.74      5.84 o
  -8   4   1      217.70      206.42      7.70 o
  -7   4   1      232.32      219.21      5.98 o
  -6   4   1      499.78      524.37      7.04 o
  -5   4   1      852.82      830.72      9.04 o
  -4   4   1       48.10       34.11      1.20 o
  -3   4   1     6001.38     6563.67    238.35 o
  -2   4   1      903.78      768.86     13.36 o
  -1   4   1       77.05       68.51      2.22 o
   0   4   1      428.98      466.12     15.16 o
   1   4   1     3383.28     3729.52     56.03 o
   2   4   1      339.19      348.37      5.87 o
   3   4   1       59.24       54.67      2.20 o
   4   4   1      179.88      167.68      4.52 o
   5   4   1      128.71      141.86      4.65 o
   6   4   1       34.62       32.57      3.96 o
   7   4   1        3.19        1.01      7.77 o
   8   4   1        1.76       -7.87      8.80 o
   9   4   1        5.58       -8.92     15.46 o
 -13   5   1       45.80       43.71      9.71 o
 -12   5   1        2.35       -2.79      8.00 o
 -11   5   1      144.33      132.75      6.33 o
 -10   5   1        3.75       12.30      4.44 o
  -9   5   1       32.76       42.78      4.57 o
  -8   5   1       29.86       44.66      2.66 o
  -7   5   1      534.99      540.97      7.56 o
  -6   5   1     1835.90     1800.97     19.05 o
  -5   5   1     1173.99     1122.86     15.11 o
  -4   5   1      196.59      176.63      3.75 o
  -3   5   1      491.13      587.40     21.41 o
  -2   5   1     1085.10     1270.90     22.36 o
  -1   5   1      216.66      244.37      6.51 o
   0   5   1      510.69      539.72     12.11 o
   1   5   1      159.47      139.85      8.95 o
   2   5   1      249.07      224.05      4.83 o
   3   5   1        3.56       14.52      2.11 o
   4   5   1       59.56       41.63      2.86 o
   5   5   1       12.09       -0.95      3.50 o
   6   5   1       42.53       33.58      4.38 o
   7   5   1        4.28       11.21      8.62 o
   8   5   1       33.92       37.72     11.30 o
 -13   6   1        1.19      -14.87     14.87 o
 -12   6   1        3.58       -2.50      8.62 o
 -11   6   1      305.58      296.29     13.42 o
 -10   6   1       71.30       75.14      5.01 o
  -9   6   1      148.74      139.00      4.53 o
  -8   6   1      198.86      205.09      4.15 o
  -7   6   1        0.78        0.19      1.41 o
  -6   6   1      462.38      462.81      7.16 o
  -5   6   1       28.68       37.25      5.42 o
  -4   6   1     2758.72     3168.54     58.19 o
  -3   6   1     5460.21     6165.10    206.35 o
  -2   6   1     3581.41     3857.62     66.30 o
  -1   6   1     1166.65     1200.57     21.58 o
   0   6   1      253.13      251.09      6.29 o
   1   6   1       23.80       30.22      1.98 o
   2   6   1      285.46      323.58      6.13 o
   3   6   1      310.86      354.91      6.66 o
   4   6   1       45.23       47.39      3.18 o
   5   6   1        2.14        2.57      4.00 o
   6   6   1       31.76       21.30      4.68 o
   7   6   1       25.31       23.06      9.64 o
 -13   7   1        5.88       30.92     15.46 o
 -12   7   1        4.25        5.83      6.93 o
 -11   7   1        3.98        3.99      6.03 o
 -10   7   1     2200.70     2118.84     33.30 o
  -9   7   1      662.27      663.44     10.82 o
  -8   7   1     1724.79     1741.14     30.80 o
  -7   7   1      933.48      953.05     13.52 o
  -6   7   1      458.69      541.18      9.10 o
  -5   7   1      137.47      135.81      3.27 o
  -4   7   1       30.72       36.97      2.35 o
  -3   7   1      299.03      280.24      8.56 o
  -2   7   1       76.36       67.00      3.54 o
  -1   7   1      607.74      549.07     11.40 o
   0   7   1      299.76      257.25      7.16 o
   1   7   1      539.81      482.16      8.68 o
   2   7   1      151.66      155.27      4.34 o
   3   7   1      120.72      136.28      4.58 o
   4   7   1       52.69       60.84      4.31 o
   5   7   1        0.67       -0.40      5.75 o
   6   7   1       10.81       12.87      5.11 o
 -13   8   1        2.57       15.46     14.87 o
 -12   8   1        0.52        4.73      7.37 o
 -11   8   1        0.80        2.38      5.75 o
 -10   8   1       84.83      104.33      6.29 o
  -9   8   1        0.23       -3.41      3.41 o
  -8   8   1      114.07      123.00      5.32 o
  -7   8   1      956.30     1017.27     15.08 o
  -6   8   1     1019.75     1104.98     28.19 o
  -5   8   1     1295.04     1245.97     24.58 o
  -4   8   1      495.18      453.87     12.28 o
  -3   8   1      905.96      973.20     18.35 o
  -2   8   1      170.58      204.34      6.78 o
  -1   8   1        1.55        2.12      3.30 o
   0   8   1      189.90      215.09      6.55 o
   1   8   1      145.75      148.58      4.04 o
   2   8   1       40.54       46.04      3.18 o
   3   8   1        0.33       -0.86      3.84 o
   4   8   1       29.47       16.98      4.44 o
   5   8   1        0.92       -0.82      5.01 o
 -13   9   1       89.69       96.75      9.56 o
 -12   9   1      151.29      170.46      9.86 o
 -11   9   1       10.67       26.99      6.03 o
 -10   9   1      644.94      694.10     13.49 o
  -9   9   1       51.26       49.42      4.08 o
  -8   9   1       31.53       33.22      2.66 o
  -7   9   1       77.77       77.11      2.81 o
  -6   9   1        0.82       -1.49      1.99 o
  -5   9   1        3.12        7.05      2.32 o
  -4   9   1      343.49      355.59     16.35 o
  -3   9   1      111.49       95.38      5.10 o
  -2   9   1      100.67       97.17      4.99 o
  -1   9   1        2.84       -0.21      4.82 o
   0   9   1       60.55       66.83      3.04 o
   1   9   1       67.08       86.81      3.34 o
   2   9   1       23.71       36.08      3.51 o
   3   9   1        0.26       -3.81      4.22 o
   4   9   1        0.51       -2.65      4.80 o
 -13  10   1        8.92        9.85      8.56 o
 -12  10   1        4.79        7.79      6.82 o
 -11  10   1       30.09       27.22      6.45 o
 -10  10   1      112.05      125.67      7.55 o
  -9  10   1      113.29      123.05      5.15 o
  -8  10   1      148.89      161.41      4.21 o
  -7  10   1      136.47      155.95      4.34 o
  -6  10   1      291.88      316.40      5.41 o
  -5  10   1       40.03       45.87      2.86 o
  -4  10   1      103.95       95.82      6.70 o
  -3  10   1       28.32       33.84      4.46 o
  -2  10   1       10.44        5.99      4.42 o
  -1  10   1       50.84       52.33      5.04 o
   0  10   1       65.02       62.49      3.61 o
   1  10   1        4.95        3.77      3.29 o
   2  10   1       21.36       18.33      3.85 o
   3  10   1        1.39       -1.78      7.29 o
 -12  11   1       17.70       28.17      7.44 o
 -11  11   1        1.52       -5.89      6.45 o
 -10  11   1      107.27      100.85      5.66 o
  -9  11   1        8.38        3.94      4.21 o
  -8  11   1      143.65      152.04      4.93 o
  -7  11   1       12.53       13.03      2.75 o
  -6  11   1        9.97       14.94      2.22 o
  -5  11   1        1.65       -2.76      2.76 o
  -4  11   1       88.52       98.07     13.97 o
  -3  11   1        9.20       12.34      5.01 o
  -2  11   1       21.75       15.82      5.13 o
  -1  11   1       11.27        6.84      4.60 o
   0  11   1       53.89       45.65      9.92 o
   1  11   1        0.56       -0.60      4.09 o
   2  11   1        2.26        1.01      6.24 o
 -12  12   1        4.70       11.69      7.49 o
 -11  12   1        0.12        4.98      6.82 o
 -10  12   1        0.15        3.98      4.65 o
  -9  12   1       11.40       15.01      4.56 o
  -8  12   1       24.85       19.36      3.38 o
  -7  12   1      312.23      301.93      7.00 o
  -6  12   1       79.44       69.92      5.05 o
  -5  12   1       14.10       13.58      3.35 o
  -4  12   1       57.46       67.12     13.97 o
  -3  12   1       23.09       29.36     11.00 o
  -2  12   1        1.79       -1.54      6.82 o
  -1  12   1        0.95       -3.72      4.14 o
   0  12   1        6.24        7.98      4.99 o
 -11  13   1      112.63      106.63      8.93 o
 -10  13   1       36.98       39.77      5.31 o
  -9  13   1        7.80        9.12      4.22 o
  -8  13   1        4.63        2.95      4.63 o
  -7  13   1       37.36       35.36      4.72 o
  -6  13   1        4.15        0.26      2.81 o
  -5  13   1       34.81       33.14      6.48 o
  -4  13   1        0.71        1.56      7.69 o
  -3  13   1        9.02       14.91      8.13 o
  -2  13   1        0.24        0.00      7.14 o
  -9  14   1       15.09       23.93      6.35 o
  -8  14   1       24.45       32.74      8.14 o
  -7  14   1       17.36       23.30      3.33 o
  -6  14   1       58.35       56.11      3.68 o
  -5  14   1       18.38       20.77      4.40 o
  -4  14   1        0.27        0.01      4.94 o
   2 -14   2        5.46       12.69      4.88 o
   3 -14   2       17.74       22.62      4.83 o
   4 -14   2       29.32       23.99      5.21 o
   5 -14   2       20.47       18.41      4.69 o
   6 -14   2        0.63        1.48      4.67 o
   7 -14   2        2.07       -5.84      5.84 o
   8 -14   2       56.55       43.71      5.57 o
   9 -14   2        8.66        3.92      8.61 o
   0 -13   2        0.60       -4.70      4.70 o
   1 -13   2        0.43        0.65      3.78 o
   2 -13   2        4.57        4.17      3.93 o
   3 -13   2        0.04        2.14      3.10 o
   4 -13   2        0.23       -1.95      4.06 o
   5 -13   2        1.95       -3.05      3.05 o
   6 -13   2        0.02        2.56      3.88 o
   7 -13   2        5.68        6.16      4.70 o
   8 -13   2        0.23        2.53      4.67 o
   9 -13   2       65.22       62.50      7.67 o
  10 -13   2       59.32       47.16      7.80 o
  -2 -12   2        0.29       -5.84      5.84 o
  -1 -12   2        0.80        4.71      5.42 o
   0 -12   2        0.09       -2.47      3.47 o
   1 -12   2        0.05        0.33      3.31 o
   2 -12   2        0.84       -3.11      3.24 o
   3 -12   2        3.86        5.61      2.67 o
   4 -12   2        2.78        3.46      2.61 o
   5 -12   2       50.30       30.56      2.94 o
   6 -12   2       21.42       31.93      4.32 o
   7 -12   2       95.83      122.30     10.73 o
   8 -12   2       49.52       60.50      5.08 o
   9 -12   2       64.61       71.03      6.24 o
  10 -12   2       40.53       24.90      7.37 o
  11 -12   2       35.43       26.67      8.43 o
  -3 -11   2        7.58        6.97      5.24 o
  -2 -11   2        0.03        0.48      4.48 o
  -1 -11   2        1.99        2.90      3.27 o
   0 -11   2       14.25       21.54      3.15 o
   1 -11   2       64.04       64.00      3.30 o
   2 -11   2       20.75       18.20      2.45 o
   3 -11   2        4.29        3.38      2.27 o
   4 -11   2      163.85      154.96      4.33 o
   5 -11   2        0.75       -0.32      2.26 o
   6 -11   2      160.22      149.25      3.79 o
   7 -11   2      234.45      217.43      7.43 o
   8 -11   2       42.10       42.32      4.53 o
   9 -11   2        4.82       -2.43      5.23 o
  10 -11   2      128.08      133.67      8.20 o
  11 -11   2      106.15       98.33      8.44 o
  -4 -10   2        3.11       -0.64      5.76 o
  -3 -10   2       18.98       19.87      4.76 o
  -2 -10   2        4.14        4.65      3.25 o
  -1 -10   2       27.45       37.06      4.36 o
   0 -10   2       36.13       54.82      2.90 o
   1 -10   2       16.18       32.86      2.41 o
   2 -10   2       77.92      100.97      2.87 o
   3 -10   2      201.12      228.39      4.57 o
   4 -10   2      462.19      485.97      8.04 o
   5 -10   2      746.41      751.87     12.28 o
   6 -10   2      915.20      885.18     13.92 o
   7 -10   2      904.69      923.09     16.12 o
   8 -10   2      156.87      167.40      6.27 o
   9 -10   2       12.04        9.46      5.76 o
  10 -10   2        1.37       -3.02      6.30 o
  11 -10   2       13.04       19.87      7.09 o
  12 -10   2       13.57       17.91      7.76 o
  -5  -9   2        6.90        8.83      5.33 o
  -4  -9   2       34.70       37.62      5.06 o
  -3  -9   2       28.07       31.37      3.65 o
  -2  -9   2       49.34       47.73      2.70 o
  -1  -9   2      215.30      205.73      4.84 o
   0  -9   2       38.47       26.28      2.10 o
   1  -9   2      469.84      430.17      6.49 o
   2  -9   2       73.64       56.76      2.15 o
   3  -9   2      297.68      266.60      4.62 o
   4  -9   2        8.27        8.16      1.78 o
   5  -9   2      434.41      463.98      6.89 o
   6  -9   2       12.63       14.09      2.36 o
   7  -9   2      958.72      931.51     16.04 o
   8  -9   2       11.14        5.65      4.19 o
   9  -9   2      187.85      162.53      7.49 o
  10  -9   2      493.59      506.57     14.50 o
  11  -9   2      140.46      133.51      8.19 o
  12  -9   2       47.16       50.41      7.87 o
  -6  -8   2        6.40       -0.21      8.28 o
  -5  -8   2       21.52       16.98      4.30 o
  -4  -8   2        0.67        3.98      3.49 o
  -3  -8   2       40.42       47.64      2.94 o
  -2  -8   2      109.58      128.92      6.47 o
  -1  -8   2      268.67      315.99      5.19 o
   0  -8   2      657.97      702.78      9.28 o
   1  -8   2        4.65        4.93      1.37 o
   2  -8   2      327.17      329.86      6.62 o
   3  -8   2     1152.95     1201.13     13.68 o
   4  -8   2      396.31      452.30      6.28 o
   5  -8   2      384.05      450.59      7.97 o
   6  -8   2        0.56        0.22      2.30 o
   7  -8   2        0.23       -3.14      3.14 o
   8  -8   2       16.89       15.37      3.49 o
   9  -8   2       10.21       14.98      4.97 o
  10  -8   2        2.33        8.03      7.99 o
  11  -8   2       10.26       -1.56      8.80 o
  12  -8   2       32.87       30.92     15.46 o
  -7  -7   2        7.02        4.52      8.97 o
  -6  -7   2        4.03       -0.61      4.22 o
  -5  -7   2       33.36       29.67      5.84 o
  -4  -7   2       62.75       48.46      3.60 o
  -3  -7   2       26.90       12.14      3.18 o
  -2  -7   2       48.04       24.62      2.56 o
  -1  -7   2        2.56        9.94      1.61 o
   0  -7   2      220.85      224.94      5.27 o
   1  -7   2       14.64       24.84      1.32 o
   2  -7   2        8.38        5.06      1.20 o
   3  -7   2      312.59      314.27      4.73 o
   4  -7   2        4.00        4.83      1.55 o
   5  -7   2     1039.27     1057.99     14.91 o
   6  -7   2      241.33      228.24      5.04 o
   7  -7   2     3625.00     3582.94     55.61 o
   8  -7   2      449.10      447.84      9.71 o
   9  -7   2      219.40      210.71      8.64 o
  10  -7   2       74.74       80.58      6.56 o
  11  -7   2       70.63       63.69      6.88 o
  12  -7   2       22.24       31.54      9.43 o
  -8  -6   2        1.13       -8.87      9.14 o
  -7  -6   2        1.81        2.61      8.13 o
  -6  -6   2       12.60       20.58      6.52 o
  -5  -6   2       62.67       63.84      4.38 o
  -4  -6   2       72.41       87.57      4.39 o
  -3  -6   2       20.85       16.49      1.97 o
  -2  -6   2       21.16       18.94      1.62 o
  -1  -6   2      181.39      200.29      3.38 o
   0  -6   2     2080.37     2234.13     26.20 o
   1  -6   2      607.37      719.95      8.26 o
   2  -6   2      131.74      124.00      2.34 o
   3  -6   2      297.33      249.92      4.07 o
   4  -6   2     2080.04     1990.94     29.32 o
   5  -6   2     2579.69     2488.04     33.32 o
   6  -6   2     1146.19     1058.41     12.75 o
   7  -6   2      979.35      970.82     19.01 o
   8  -6   2      114.18      117.50      6.84 o
   9  -6   2        0.17        4.06      4.87 o
  10  -6   2       17.16       20.01      5.71 o
  11  -6   2        1.99       -2.44      8.00 o
  12  -6   2        0.22       -2.05      9.29 o
  -9  -5   2        2.17        2.18      9.29 o
  -8  -5   2        1.37       -2.52      7.86 o
  -7  -5   2        5.05       16.68      7.35 o
  -6  -5   2        6.08       18.76      3.95 o
  -5  -5   2        0.35        5.09      2.86 o
  -4  -5   2      222.32      257.09      7.21 o
  -3  -5   2      209.22      221.79      4.85 o
  -2  -5   2      291.14      274.45      4.43 o
  -1  -5   2     3275.75     3354.71     42.76 o
   0  -5   2     1511.40     1549.01     18.27 o
   1  -5   2       10.90       16.35      0.97 o
   2  -5   2      576.77      604.97      8.21 o
   3  -5   2       74.91      104.54      2.55 o
   4  -5   2        3.96        2.13      1.25 o
   5  -5   2        7.20       13.75      1.54 o
   6  -5   2     1021.20      969.24     13.76 o
   7  -5   2      440.10      423.35      9.85 o
   8  -5   2      507.55      493.20     12.11 o
   9  -5   2      385.50      387.26     11.64 o
  10  -5   2      218.72      239.09     16.65 o
  11  -5   2       59.08       67.41      9.22 o
  12  -5   2       30.87       37.91     13.08 o
 -10  -4   2        1.71        8.46     26.46 o
  -9  -4   2        7.19        6.27     12.49 o
  -8  -4   2       10.43        4.94      7.35 o
  -7  -4   2        2.90        0.99      3.52 o
  -6  -4   2      107.69      103.81      5.15 o
  -5  -4   2      467.16      465.96      7.61 o
  -4  -4   2      313.82      327.97      5.59 o
  -3  -4   2      745.75      724.95     10.08 o
  -2  -4   2      139.13      181.67      3.60 o
  -1  -4   2       71.39       58.79      1.72 o
   0  -4   2      953.02      853.82      8.96 o
   1  -4   2     5710.71     5456.62     63.39 o
   2  -4   2     5189.23     5300.84     58.19 o
   3  -4   2    14406.05    15932.38    163.28 o
   4  -4   2     1361.47     1377.71     20.76 o
   5  -4   2     4429.56     4660.99     61.62 o
   6  -4   2        3.37        6.62      2.28 o
   7  -4   2      406.71      377.46      8.10 o
   8  -4   2       30.99       22.62      6.17 o
   9  -4   2        6.03       14.72      6.69 o
  10  -4   2      308.67      327.20     15.54 o
  11  -4   2       24.83       14.53      8.80 o
  12  -4   2       19.97       12.87     17.84 o
 -10  -3   2       18.77        9.69      8.97 o
  -9  -3   2       20.15       22.05      8.13 o
  -8  -3   2        1.71        7.73      6.73 o
  -7  -3   2      420.32      453.62      9.26 o
  -6  -3   2       79.44       82.68      3.17 o
  -5  -3   2      223.04      221.39      5.33 o
  -4  -3   2      282.52      278.21      5.06 o
  -3  -3   2     2689.63     2778.50     37.16 o
  -2  -3   2      675.98      700.64      8.49 o
  -1  -3   2    11847.45    11847.47    121.73 o
   0  -3   2      181.48      204.18      2.21 o
   1  -3   2       68.57       75.56      1.15 o
   2  -3   2        2.73        3.46      0.60 o
   3  -3   2     1059.98     1069.07     12.88 o
   4  -3   2     1542.63     1697.07     16.77 o
   5  -3   2     7712.31     8069.51     78.17 o
   6  -3   2     2041.74     2018.77     27.33 o
   7  -3   2      710.12      670.35     14.30 o
   8  -3   2      240.18      238.73     11.33 o
   9  -3   2      124.06      132.61      8.61 o
  10  -3   2      166.11      193.18     20.22 o
  11  -3   2       12.72        4.61      7.16 o
  12  -3   2        1.39      -13.08     22.60 o
 -11  -2   2        1.55       -9.14      9.14 o
 -10  -2   2       48.64       27.47      8.55 o
  -9  -2   2        1.28        4.71      5.82 o
  -8  -2   2      151.51      141.21      6.51 o
  -7  -2   2      245.83      269.28     10.41 o
  -6  -2   2      216.43      228.89      6.47 o
  -5  -2   2       77.87       73.79      5.58 o
  -4  -2   2      661.75      639.59      9.99 o
  -3  -2   2      129.84      111.98      2.39 o
  -2  -2   2    59609.48    57702.88    633.54 o
  -1  -2   2     3241.61     3304.43     31.75 o
   0  -2   2    17939.74    18240.29    157.70 o
   1  -2   2      966.01     1001.65      9.19 o
   2  -2   2     2992.54     3116.66     32.04 o
   3  -2   2       45.18       48.11      1.34 o
   4  -2   2       12.89       15.49      0.98 o
   5  -2   2       27.82       44.64      2.12 o
   6  -2   2        0.30        2.39      2.32 o
   7  -2   2      389.97      359.14     12.17 o
   8  -2   2        3.18        8.92      6.54 o
   9  -2   2       15.39       19.81      5.58 o
  10  -2   2       36.08       30.88      6.85 o
  11  -2   2        6.54       10.17      7.54 o
 -11  -1   2        0.70       -1.80      8.71 o
 -10  -1   2       80.68       91.77     12.19 o
  -9  -1   2       37.64       39.28      9.81 o
  -8  -1   2       86.19       64.98      6.51 o
  -7  -1   2      285.07      238.09      6.72 o
  -6  -1   2     1187.92     1194.04     20.96 o
  -5  -1   2      167.51      179.47      3.99 o
  -4  -1   2       92.44       90.39      2.44 o
  -3  -1   2     6373.82     6350.33     68.19 o
  -2  -1   2     1453.35     1496.88     16.26 o
  -1  -1   2      654.31      699.80      7.23 o
   0  -1   2      314.13      320.90      3.25 o
   1  -1   2      251.58      238.90      2.81 o
   2  -1   2     2073.76     2086.82     20.28 o
   3  -1   2     2453.62     2536.98     27.80 o
   4  -1   2      245.36      239.49      4.70 o
   5  -1   2      650.45      643.64     10.49 o
   6  -1   2      264.74      280.89      6.39 o
   7  -1   2        2.11        6.84      5.05 o
   8  -1   2       42.23       22.54      5.06 o
   9  -1   2      148.71      128.92     12.59 o
  10  -1   2        0.70       -2.54     14.57 o
  11  -1   2        0.46       -2.97     14.87 o
 -12   0   2        0.03      -11.30     13.68 o
 -11   0   2        4.60        4.66      8.61 o
 -10   0   2        0.84       -2.81      7.53 o
  -9   0   2       78.36       86.04      7.35 o
  -8   0   2      135.22      130.08      8.03 o
  -7   0   2      158.63      159.18      4.69 o
  -6   0   2       37.01       60.55      2.67 o
  -5   0   2      141.73      108.37      2.29 o
  -4   0   2      350.36      340.11      4.43 o
  -3   0   2     2131.80     2082.88     22.63 o
  -2   0   2     8245.13     8314.65     79.07 o
  -1   0   2      366.81      338.03      3.31 o
   0   0   2     3179.60     3020.80     33.95 o
   1   0   2       67.16       77.23      0.97 o
   2   0   2     3114.33     3079.86     36.49 o
   3   0   2     4954.97     5049.97     52.10 o
   4   0   2       83.97       80.91      2.70 o
   5   0   2     1389.69     1340.29     15.53 o
   6   0   2       92.76       83.39      4.25 o
   7   0   2       18.91       19.12      4.57 o
   8   0   2        0.48        3.01      5.26 o
   9   0   2        0.56       -4.23      9.51 o
  10   0   2       19.32       23.47     15.76 o
 -12   1   2       12.37        6.72      9.64 o
 -11   1   2        6.62       13.57      8.38 o
 -10   1   2        8.96       12.28      7.11 o
  -9   1   2        0.36        5.37      5.84 o
  -8   1   2        0.35        1.50      4.71 o
  -7   1   2      172.85      162.19      6.38 o
  -6   1   2      625.71      562.27      8.25 o
  -5   1   2      712.24      732.34      8.44 o
  -4   1   2     3985.11     4275.73     45.33 o
  -3   1   2     3265.26     3459.55     32.84 o
  -2   1   2     2908.72     3096.76     26.84 o
  -1   1   2      203.60      188.56      8.03 o
   0   1   2      331.61      352.98      7.77 o
   1   1   2       10.45        9.66      0.63 o
   2   1   2      299.97      327.68      4.39 o
   3   1   2      743.58      747.57     10.58 o
   4   1   2     1681.12     1578.39     24.22 o
   5   1   2      639.02      618.68      9.91 o
   6   1   2      819.16      742.40     11.43 o
   7   1   2       75.90       79.40      4.47 o
   8   1   2       52.42       57.67     11.89 o
   9   1   2       71.59       84.75      9.40 o
  10   1   2       16.18       25.57     15.46 o
 -13   2   2        0.54        3.16     10.41 o
 -12   2   2        0.26       14.95      8.97 o
 -11   2   2        0.82       -2.78      7.70 o
 -10   2   2      475.30      451.56     16.15 o
  -9   2   2       70.39      100.13      6.69 o
  -8   2   2      587.58      620.97     17.27 o
  -7   2   2       65.86       73.08      3.58 o
  -6   2   2      212.29      291.10      3.93 o
  -5   2   2       15.76       31.53      1.14 o
  -4   2   2     4726.78     4804.26     45.61 o
  -3   2   2      893.76      986.66      9.57 o
  -2   2   2    25288.37    26745.86    432.77 o
  -1   2   2    10955.95    11779.32    181.10 o
   0   2   2     7867.99     8017.58    122.96 o
   1   2   2     4739.98     4597.03     77.59 o
   2   2   2     1067.86      960.03     14.79 o
   3   2   2      363.95      347.77      5.59 o
   4   2   2      577.50      534.36      8.14 o
   5   2   2        2.99        3.02      2.36 o
   6   2   2      141.63      160.30      5.32 o
   7   2   2       92.97       96.08      8.19 o
   8   2   2      271.00      265.42     31.22 o
   9   2   2        1.98       -4.87      9.14 o
 -13   3   2        2.09        0.16      9.71 o
 -12   3   2      135.84      141.01     10.24 o
 -11   3   2      141.38      169.16     22.00 o
 -10   3   2       40.30       42.22      6.57 o
  -9   3   2      776.77      740.25     14.52 o
  -8   3   2      536.38      566.44      9.84 o
  -7   3   2     2846.74     3086.31     39.73 o
  -6   3   2     1379.75     1431.89     18.80 o
  -5   3   2       77.36       74.71      2.04 o
  -4   3   2     2068.73     2111.29     25.19 o
  -3   3   2      137.32      119.72      2.52 o
  -2   3   2      376.30      433.22      7.10 o
  -1   3   2      218.86      259.75      4.27 o
   0   3   2      386.17      396.96     12.41 o
   1   3   2     1402.27     1392.10     29.43 o
   2   3   2      936.77      895.90     15.38 o
   3   3   2     2085.08     1982.93     29.22 o
   4   3   2      109.68      114.51      4.21 o
   5   3   2      268.32      294.79      7.12 o
   6   3   2       60.10       84.04      4.47 o
   7   3   2       33.92       55.66      8.19 o
   8   3   2        2.17        6.26      8.97 o
   9   3   2       42.32       39.84     16.06 o
 -13   4   2       18.59       23.37      9.43 o
 -12   4   2       54.26       72.10     11.30 o
 -11   4   2        1.39        0.79      6.70 o
 -10   4   2       94.08      132.81      6.54 o
  -9   4   2       18.70       18.75      4.76 o
  -8   4   2       82.63       66.53      3.26 o
  -7   4   2      362.78      298.12      4.73 o
  -6   4   2      926.51      816.22      9.66 o
  -5   4   2     2508.56     2623.40     29.04 o
  -4   4   2    11440.36    12872.68    300.04 o
  -3   4   2     3287.41     3481.79     95.15 o
  -2   4   2     3558.18     3453.99    108.23 o
  -1   4   2      114.75       68.60      3.73 o
   0   4   2        1.43        6.00      2.28 o
   1   4   2     1089.81     1104.36     19.21 o
   2   4   2        0.53        1.75      1.50 o
   3   4   2       95.24       99.40      4.71 o
   4   4   2       13.78       17.64      2.58 o
   5   4   2      127.51      117.09      5.49 o
   6   4   2       10.72        4.12      3.88 o
   7   4   2        0.61       -2.08      8.41 o
   8   4   2        3.72        1.63     10.11 o
 -13   5   2       20.25        8.02      8.69 o
 -12   5   2       17.24       21.94      7.69 o
 -11   5   2      674.98      708.20     15.28 o
 -10   5   2      319.27      356.93      9.49 o
  -9   5   2      740.10      787.75     14.94 o
  -8   5   2       69.34       83.80      2.69 o
  -7   5   2      533.25      546.10      7.02 o
  -6   5   2        3.06        3.84      1.24 o
  -5   5   2      819.82      920.22     15.42 o
  -4   5   2     1306.97     1417.65     25.15 o
  -3   5   2      536.93      564.54     10.77 o
  -2   5   2      430.94      420.28      8.38 o
  -1   5   2      226.68      206.12      6.27 o
   0   5   2     2291.17     2447.06     73.74 o
   1   5   2        1.58        5.40      2.66 o
   2   5   2      185.38      235.22      4.88 o
   3   5   2        0.58        3.55      2.26 o
   4   5   2       86.91       54.16      3.25 o
   5   5   2        0.47       -1.92      3.71 o
   6   5   2        0.64       -3.80      4.35 o
   7   5   2        4.30        3.37      9.22 o
 -13   6   2       16.63       24.38     14.87 o
 -12   6   2       35.44       32.17     19.92 o
 -11   6   2        9.42       16.76      4.53 o
 -10   6   2      198.49      194.07      8.36 o
  -9   6   2       20.68       27.30      2.95 o
  -8   6   2      316.79      352.65      5.89 o
  -7   6   2      328.57      356.87      6.13 o
  -6   6   2      562.47      494.27      7.99 o
  -5   6   2       53.16       97.25      2.60 o
  -4   6   2       22.20       36.20      3.29 o
  -3   6   2      219.82      293.01      8.51 o
  -2   6   2       15.79       20.97      2.52 o
  -1   6   2      907.64      923.97     16.91 o
   0   6   2      275.27      268.33     30.03 o
   1   6   2      428.40      486.36      9.61 o
   2   6   2      171.20      190.30      4.88 o
   3   6   2       35.19       26.50      2.69 o
   4   6   2       18.00       16.77      3.21 o
   5   6   2       15.01        3.05      4.31 o
   6   6   2       23.00       29.64      5.18 o
   7   6   2        1.97      -14.87     14.87 o
 -13   7   2       34.51       26.17     14.27 o
 -12   7   2       65.26       56.62      8.62 o
 -11   7   2      107.36       75.84      6.70 o
 -10   7   2       55.75       40.87      5.85 o
  -9   7   2      352.52      340.87      8.06 o
  -8   7   2     1088.93     1064.48     15.09 o
  -7   7   2      362.90      383.45      6.24 o
  -6   7   2     1240.13     1172.38     19.05 o
  -5   7   2       73.99       98.94      3.23 o
  -4   7   2      279.59      297.60      9.00 o
  -3   7   2       33.11       32.09      3.23 o
  -2   7   2      230.12      216.04     10.41 o
  -1   7   2        9.04        7.14      3.15 o
   0   7   2      179.16      138.28      6.73 o
   1   7   2      329.60      267.71      9.27 o
   2   7   2        2.87       -2.93      3.09 o
   3   7   2       22.42       20.58      4.38 o
   4   7   2       25.88       29.33      4.35 o
   5   7   2       18.49       25.55      5.01 o
   6   7   2        4.05        7.09     11.60 o
 -13   8   2       23.73       36.87     14.27 o
 -12   8   2       80.69       70.72     12.49 o
 -11   8   2       40.71       57.24      8.03 o
 -10   8   2       30.82       29.72      3.99 o
  -9   8   2        0.39       -3.35      3.35 o
  -8   8   2       25.00       26.67      2.25 o
  -7   8   2        7.68        9.83      2.00 o
  -6   8   2      461.86      543.95      8.80 o
  -5   8   2      778.30      806.73     14.32 o
  -4   8   2     1216.94     1255.41     28.42 o
  -3   8   2      293.52      291.47      7.94 o
  -2   8   2      713.66      767.33     15.18 o
  -1   8   2      503.23      499.99     14.70 o
   0   8   2      110.87      149.35      7.57 o
   1   8   2        4.13        8.77      2.71 o
   2   8   2       41.58       46.55      4.77 o
   3   8   2       63.78       72.26      5.15 o
   4   8   2        4.79        3.62      4.66 o
   5   8   2       13.12       15.78      5.50 o
 -13   9   2       75.16       75.24      9.00 o
 -12   9   2       17.31       20.85      7.57 o
 -11   9   2      548.39      562.96     14.50 o
 -10   9   2       50.45       56.27      4.56 o
  -9   9   2      696.55      724.85     13.31 o
  -8   9   2      171.63      162.54      4.25 o
  -7   9   2      347.74      334.24      7.37 o
  -6   9   2       19.97       17.18      2.02 o
  -5   9   2       22.32       22.74      4.84 o
  -4   9   2       26.67       34.14      6.54 o
  -3   9   2      262.50      247.15      9.30 o
  -2   9   2      385.24      332.76      9.17 o
  -1   9   2      136.55      106.68      7.35 o
   0   9   2       87.39       87.87      8.92 o
   1   9   2      122.35      122.14      6.27 o
   2   9   2        4.89       -0.06      3.54 o
   3   9   2       13.93       18.26      4.97 o
   4   9   2        0.10       -1.24      5.65 o
 -13  10   2        0.74        7.88      8.25 o
 -12  10   2        1.40       10.70      6.55 o
 -11  10   2        1.91       -0.50      5.90 o
 -10  10   2        7.60        4.07      4.11 o
  -9  10   2      205.81      198.45      6.87 o
  -8  10   2      608.24      568.92      9.42 o
  -7  10   2      546.39      533.61      8.88 o
  -6  10   2       60.05       73.99      4.46 o
  -5  10   2      394.41      458.23     15.76 o
  -4  10   2      198.64      236.29     10.23 o
  -3  10   2       17.92       11.55      5.38 o
  -2  10   2       38.45       32.54      6.91 o
  -1  10   2        2.87        5.05      6.73 o
   0  10   2       55.69       61.87      4.91 o
   1  10   2       47.60       47.65      3.94 o
   2  10   2        0.36       -3.64      4.18 o
   3  10   2        0.75       -5.37      5.37 o
 -12  11   2       99.54      136.56      8.46 o
 -11  11   2       35.29       43.06      5.34 o
 -10  11   2       20.36       26.11      4.77 o
  -9  11   2       66.97       50.60      4.49 o
  -8  11   2       76.27       73.50      3.49 o
  -7  11   2       94.32       87.41      3.36 o
  -6  11   2       90.72       86.04      6.09 o
  -5  11   2        6.56        8.48      6.27 o
  -4  11   2       17.21       13.03      6.27 o
  -3  11   2       10.39        7.12      5.13 o
  -2  11   2       13.50       21.12     16.35 o
  -1  11   2        3.64       13.68     10.70 o
   0  11   2        4.21        8.12      4.25 o
   1  11   2        4.36        5.10      4.02 o
 -12  12   2        3.23       11.03      7.23 o
 -11  12   2       38.81       40.11      6.61 o
 -10  12   2        9.45       22.23      4.93 o
  -9  12   2        6.92        6.42      5.77 o
  -8  12   2        7.07       22.76      4.17 o
  -7  12   2       48.41       60.54      3.40 o
  -6  12   2        9.67        6.73      3.30 o
  -5  12   2       13.94        7.73      8.33 o
  -4  12   2        2.34       -1.61      6.82 o
  -3  12   2        0.23        7.48      5.76 o
  -2  12   2        1.03        5.95     11.30 o
   0  12   2       18.77       18.69      7.43 o
 -11  13   2       14.26       20.95      5.61 o
 -10  13   2       64.66       63.94      5.53 o
  -9  13   2        0.64        4.48      5.73 o
  -8  13   2        9.55       13.67      3.57 o
  -7  13   2       23.97       22.68      3.42 o
  -6  13   2        0.25       -1.96      3.68 o
  -5  13   2        1.46       -2.15      8.00 o
  -4  13   2        2.38       -2.56      8.00 o
  -3  13   2       24.88       19.62     13.68 o
  -9  14   2       40.26       45.81     12.89 o
  -8  14   2       40.30       30.20      4.02 o
  -7  14   2       31.28       25.28      5.15 o
  -6  14   2        4.33        1.80      6.35 o
  -5  14   2        1.48        0.50      8.86 o
   2 -14   3       23.39       32.88      5.10 o
   3 -14   3       15.38       17.85      4.95 o
   4 -14   3        0.95       -1.29      4.78 o
   5 -14   3        7.48        4.85      4.33 o
   6 -14   3       78.43       70.51      5.02 o
   7 -14   3       40.09       32.29      5.54 o
   8 -14   3       53.86       51.20      7.30 o
   0 -13   3        0.98        0.86      4.57 o
   1 -13   3       15.78       17.03      4.50 o
   2 -13   3        6.61        8.75      4.39 o
   3 -13   3       92.07       77.05      4.42 o
   4 -13   3        0.64       -3.83      3.83 o
   5 -13   3        3.55        6.53      4.04 o
   6 -13   3        0.76       -0.56      4.00 o
   7 -13   3       51.81       58.87      5.52 o
   8 -13   3       40.30       33.38      5.31 o
   9 -13   3       15.84        6.99      6.97 o
  10 -13   3        2.06       -7.72      7.72 o
  -2 -12   3        0.78       -0.23      5.19 o
  -1 -12   3       11.12       17.33      4.99 o
   0 -12   3        0.20        2.91      4.02 o
   1 -12   3        2.10        6.03      3.48 o
   2 -12   3       19.13       17.21      3.47 o
   3 -12   3      121.83      140.05      4.84 o
   4 -12   3       22.61       19.58      2.77 o
   5 -12   3       10.55       12.78      4.07 o
   6 -12   3       68.54       63.23      4.74 o
   7 -12   3       44.59       29.02      4.86 o
   8 -12   3       23.14       23.80      5.15 o
   9 -12   3       17.77       18.79      6.04 o
  10 -12   3       11.12       15.48      7.60 o
  11 -12   3        1.61       -7.94      7.94 o
  -3 -11   3        0.42        0.48      5.00 o
  -2 -11   3        3.17       -4.41      4.41 o
  -1 -11   3        0.15        5.58      3.34 o
   0 -11   3       24.33       18.07      3.60 o
   1 -11   3        1.56       -0.54      2.91 o
   2 -11   3       15.69       16.78      2.99 o
   3 -11   3       54.86       51.70      2.63 o
   4 -11   3       22.08       24.76      2.44 o
   5 -11   3      135.81      117.72      3.83 o
   6 -11   3      307.07      313.10     11.50 o
   7 -11   3       51.45       40.33      4.24 o
   8 -11   3       12.28        8.47      4.65 o
   9 -11   3        3.40       -4.82      5.53 o
  10 -11   3        3.06       -6.90      6.90 o
  11 -11   3       23.19       24.71      7.85 o
  -5 -10   3        5.01        3.57     13.68 o
  -4 -10   3        0.30       -1.40      5.11 o
  -3 -10   3        0.14       -4.24      4.24 o
  -2 -10   3        4.18        5.04      3.15 o
  -1 -10   3        3.46        1.27      2.95 o
   0 -10   3        0.11        2.42      2.70 o
   1 -10   3       76.24       90.90      3.39 o
   2 -10   3       47.35       63.59      2.51 o
   3 -10   3      136.56      166.85      3.97 o
   4 -10   3       57.17       66.82      2.55 o
   5 -10   3      548.35      533.54      7.54 o
   6 -10   3      553.40      568.45     11.41 o
   7 -10   3       93.39       84.78      4.70 o
   8 -10   3      164.08      158.20      6.48 o
   9 -10   3      190.28      217.70      8.87 o
  10 -10   3       20.55       20.49      6.90 o
  11 -10   3        2.00       -7.00      7.25 o
  -6  -9   3        2.42        6.54     14.27 o
  -5  -9   3        0.66        1.76      7.29 o
  -4  -9   3        2.20       11.14      4.53 o
  -3  -9   3        4.54        7.91      3.76 o
  -2  -9   3      104.92      132.98      5.21 o
  -1  -9   3       76.78       81.41      2.91 o
   0  -9   3      252.19      258.35      6.88 o
   1  -9   3      159.64      150.66      4.17 o
   2  -9   3      317.39      277.61      4.54 o
   3  -9   3       30.37       21.20      1.89 o
   4  -9   3       26.10       15.00      2.00 o
   5  -9   3      299.09      285.35      5.09 o
   6  -9   3       23.35       35.21      3.67 o
   7  -9   3       23.89       27.54      5.93 o
   8  -9   3      175.93      168.97      7.37 o
   9  -9   3      660.28      653.05     20.79 o
  10  -9   3      410.82      359.84     17.24 o
  11  -9   3      373.80      415.84     19.33 o
  12  -9   3       51.58       19.03     16.06 o
  -7  -8   3        2.21       -4.16     14.27 o
  -6  -8   3       12.23       42.82     13.08 o
  -5  -8   3        7.60        6.58      5.58 o
  -4  -8   3      142.85      148.50     12.02 o
  -3  -8   3       26.38       34.20      2.86 o
  -2  -8   3      152.90      161.58      3.99 o
  -1  -8   3       90.36      111.80      3.64 o
   0  -8   3       24.84       38.35      1.95 o
   1  -8   3      372.13      409.03      5.53 o
   2  -8   3      562.68      590.47      7.38 o
   3  -8   3     1121.79     1175.87     14.22 o
   4  -8   3     2318.06     2325.50     29.66 o
   5  -8   3     1215.48     1193.89     21.20 o
   6  -8   3     2737.63     2881.82     75.82 o
   7  -8   3      314.31      342.18      7.57 o
   8  -8   3       14.47        8.73      4.81 o
   9  -8   3        4.25        4.02      5.25 o
  10  -8   3        3.96        1.65      6.03 o
  11  -8   3       15.86       11.70      9.40 o
  12  -8   3       80.02       61.25     16.06 o
  -8  -7   3        0.76       -0.70      9.82 o
  -7  -7   3       11.02        7.14     12.19 o
  -6  -7   3       44.89       44.89      4.46 o
  -5  -7   3       64.15       72.19      4.22 o
  -4  -7   3       39.72       34.22      3.26 o
  -3  -7   3       20.91       14.48      2.02 o
  -2  -7   3      883.81      788.80     15.34 o
  -1  -7   3      543.55      447.33      6.21 o
   0  -7   3       54.54       43.62      3.71 o
   1  -7   3      418.69      408.10      5.08 o
   2  -7   3      106.43      115.60      2.89 o
   3  -7   3       21.28       34.04      2.05 o
   4  -7   3      197.03      210.25      4.06 o
   5  -7   3      168.45      172.70      4.42 o
   6  -7   3     1981.21     1924.45     26.44 o
   7  -7   3      842.66      828.86     16.91 o
   8  -7   3      201.97      185.14      7.43 o
   9  -7   3      334.70      322.69     11.50 o
  10  -7   3       52.65       59.27      6.60 o
  11  -7   3        3.23       11.47      8.56 o
  12  -7   3        0.75       -9.29      9.29 o
  -8  -6   3        3.44        4.80      9.81 o
  -7  -6   3       18.43       18.31      7.70 o
  -6  -6   3       50.50       57.00      4.22 o
  -5  -6   3        9.07        6.77      3.10 o
  -4  -6   3       52.16       68.80      3.26 o
  -3  -6   3      244.89      378.44     20.48 o
  -2  -6   3      117.81      124.40      3.17 o
  -1  -6   3      941.55      967.21     12.83 o
   0  -6   3      226.69      224.68      3.46 o
   1  -6   3      684.59      689.68      7.90 o
   2  -6   3     1316.88     1427.39     16.97 o
   3  -6   3       38.20       48.80      1.99 o
   4  -6   3      112.95      150.03      5.85 o
   5  -6   3      486.67      432.74      6.50 o
   6  -6   3      264.43      231.62      5.07 o
   7  -6   3      294.88      278.26      8.18 o
   8  -6   3        4.09        4.99      4.78 o
   9  -6   3      108.35       97.92      6.25 o
  10  -6   3        0.95        0.71     16.06 o
  11  -6   3        2.89      -13.03     13.08 o
  12  -6   3        0.05       20.86      9.99 o
  -9  -5   3        0.11      -10.41     10.41 o
  -8  -5   3        8.15        8.78      9.22 o
  -7  -5   3       29.15       33.88      6.93 o
  -6  -5   3        2.15       -0.27      3.07 o
  -5  -5   3       82.80       53.73      3.35 o
  -4  -5   3       95.42       64.46      2.76 o
  -3  -5   3      415.20      426.87      5.93 o
  -2  -5   3      209.88      211.84      3.45 o
  -1  -5   3      344.43      303.18      4.19 o
   0  -5   3       87.81       86.00      2.51 o
   1  -5   3      828.00      873.32     13.18 o
   2  -5   3        5.05        4.62      1.20 o
   3  -5   3        1.24        4.30      1.11 o
   4  -5   3     3089.59     3405.68     45.16 o
   5  -5   3       64.01       49.88      2.29 o
   6  -5   3      306.79      348.04     11.17 o
   7  -5   3       10.87       14.99      4.00 o
   8  -5   3      238.04      224.37      9.14 o
   9  -5   3      110.89      107.43      6.33 o
  10  -5   3      147.63      155.49     14.87 o
  11  -5   3       30.45       28.62      9.40 o
  12  -5   3       23.58       20.69     10.49 o
 -10  -4   3        0.46       -8.86      8.86 o
  -9  -4   3        0.13       -5.58      8.13 o
  -8  -4   3        0.69        6.47      7.11 o
  -7  -4   3       23.54       15.98      4.02 o
  -6  -4   3       16.21       13.70      2.60 o
  -5  -4   3       12.50       10.71      2.06 o
  -4  -4   3      555.72      524.81      7.88 o
  -3  -4   3     1608.55     1529.95     18.72 o
  -2  -4   3       92.99       68.49      1.99 o
  -1  -4   3      167.16      225.24      4.27 o
   0  -4   3      354.63      293.31      4.39 o
   1  -4   3     1732.85     1567.03     17.20 o
   2  -4   3     1407.16     1124.98     11.61 o
   3  -4   3     3638.00     3624.53     42.82 o
   4  -4   3    16072.92    16850.63    184.68 o
   5  -4   3     1331.10     1192.50     19.28 o
   6  -4   3        8.35        7.67      2.59 o
   7  -4   3      667.27      665.61     14.53 o
   8  -4   3        1.27       -1.95      5.51 o
   9  -4   3       51.05       55.73      7.53 o
  10  -4   3        3.21       -2.00      6.36 o
  11  -4   3       48.82       42.34      7.65 o
 -11  -3   3        0.03        3.10      9.71 o
 -10  -3   3       11.49       27.30     13.97 o
  -9  -3   3        6.18       -5.63      7.11 o
  -8  -3   3        1.23       -2.61      5.13 o
  -7  -3   3        0.93       -2.80      5.79 o
  -6  -3   3      698.64      762.38     18.44 o
  -5  -3   3       29.97       33.18      2.40 o
  -4  -3   3     3978.14     3845.18     55.55 o
  -3  -3   3     2092.59     2017.87     23.93 o
  -2  -3   3     4488.77     4644.57     50.39 o
  -1  -3   3     2134.74     2149.30     25.62 o
   0  -3   3       77.50       88.33      1.93 o
   1  -3   3      489.29      500.91      4.73 o
   2  -3   3      130.47      138.98      2.20 o
   3  -3   3      745.40      782.88      7.98 o
   4  -3   3      319.20      289.33      3.66 o
   5  -3   3      512.49      489.89      7.11 o
   6  -3   3     1059.26     1004.97     13.28 o
   7  -3   3     1407.12     1368.82     26.32 o
   8  -3   3      786.15      747.73     16.46 o
   9  -3   3      165.71      184.26     12.45 o
  10  -3   3       67.62       67.54      7.19 o
  11  -3   3       18.72        6.66      8.80 o
 -11  -2   3       25.47       24.98     13.08 o
 -10  -2   3       10.76       10.25      9.22 o
  -9  -2   3      212.36      229.79     39.55 o
  -8  -2   3        6.67        4.33      5.84 o
  -7  -2   3      163.80      160.94     10.41 o
  -6  -2   3      175.83      175.11      7.02 o
  -5  -2   3      157.86      153.57      4.02 o
  -4  -2   3     2878.48     2622.09     43.36 o
  -3  -2   3     4914.07     4744.03     67.68 o
  -2  -2   3       42.07       24.48      1.79 o
  -1  -2   3      873.34      919.54     10.11 o
   0  -2   3     6055.29     5880.07     56.12 o
   1  -2   3    32634.43    32088.86    285.08 o
   2  -2   3    11271.71    10732.11    115.06 o
   3  -2   3     1320.03     1474.15     13.88 o
   4  -2   3     4835.11     5074.35     53.00 o
   5  -2   3       45.06       50.85      2.12 o
   6  -2   3      268.18      256.44      5.66 o
   7  -2   3       30.35       33.31      4.63 o
   8  -2   3      214.64      207.14     13.13 o
   9  -2   3      152.86      128.33      7.42 o
  10  -2   3        1.40        0.95      7.93 o
  11  -2   3       11.15        6.54     14.87 o
 -12  -1   3        0.12       14.87     14.87 o
 -11  -1   3       36.02       60.66     13.68 o
 -10  -1   3      108.32      131.27     16.35 o
  -9  -1   3      133.15      164.96      9.51 o
  -8  -1   3       80.59       85.68      6.69 o
  -7  -1   3      146.87      148.18     11.80 o
  -6  -1   3      235.34      209.17      5.66 o
  -5  -1   3      740.99      839.67     11.70 o
  -4  -1   3     2270.32     2458.21     31.17 o
  -3  -1   3      677.83      719.68      8.72 o
  -2  -1   3     2647.01     2567.35     27.80 o
  -1  -1   3       31.74       27.36      1.18 o
   0  -1   3      212.28      178.37      2.39 o
   1  -1   3      157.89      163.22      2.16 o
   2  -1   3     1089.24     1076.90     11.16 o
   3  -1   3     3848.30     3904.11     50.30 o
   4  -1   3     4022.46     4232.96     54.98 o
   5  -1   3     2065.37     2133.14     28.37 o
   6  -1   3      206.19      205.94      5.84 o
   7  -1   3       50.28       52.34      4.91 o
   8  -1   3      100.87      106.88      6.51 o
   9  -1   3        6.51       11.54      6.25 o
  10  -1   3        6.89        4.53      8.71 o
 -12   0   3        1.54       12.42      9.87 o
 -11   0   3       47.76       57.60      9.03 o
 -10   0   3        1.14        8.27      7.28 o
  -9   0   3      142.25      153.10      8.38 o
  -8   0   3       20.09       27.71      6.24 o
  -7   0   3       34.74       40.52      2.67 o
  -6   0   3      185.73      213.66      4.73 o
  -5   0   3     3186.19     3229.59     33.10 o
  -4   0   3     3088.59     3406.70     42.88 o
  -3   0   3    21495.74    21688.41    233.43 o
  -2   0   3    16706.04    16651.96    179.82 o
  -1   0   3     4450.34     4136.58     43.35 o
   0   0   3      116.12      130.55      3.49 o
   1   0   3      961.20      875.42      9.89 o
   2   0   3     1285.08     1240.00     14.00 o
   3   0   3      143.06      202.71      4.03 o
   4   0   3     1087.91     1156.69     18.06 o
   5   0   3       28.32       22.75      2.47 o
   6   0   3       21.05       18.76      3.88 o
   7   0   3        1.06       -1.69      4.78 o
   8   0   3        5.02       -3.18      7.11 o
   9   0   3       54.89       61.78      9.22 o
  10   0   3       22.24       23.79     15.46 o
 -13   1   3        2.62       -6.54     15.46 o
 -12   1   3        8.20       11.30      9.40 o
 -11   1   3        0.50        3.91      7.86 o
 -10   1   3       70.28       76.34     13.97 o
  -9   1   3       66.69       50.89      6.27 o
  -8   1   3      354.29      347.01     11.33 o
  -7   1   3      231.68      253.00      4.43 o
  -6   1   3      540.94      515.50      5.87 o
  -5   1   3      181.23      152.43      3.15 o
  -4   1   3     1600.78     1607.68     18.96 o
  -3   1   3     5242.58     5542.25     59.90 o
  -2   1   3      637.90      651.76      6.47 o
  -1   1   3       56.60       38.05      1.65 o
   0   1   3      901.77      898.05     12.84 o
   1   1   3      716.29      745.94     10.03 o
   2   1   3      818.34      750.22     10.53 o
   3   1   3       49.53       54.08      2.40 o
   4   1   3      132.92      127.95      4.34 o
   5   1   3       70.45       52.45      2.46 o
   6   1   3      159.11      127.14      5.72 o
   7   1   3      176.48      164.87     10.11 o
   8   1   3        7.98       12.95      8.19 o
   9   1   3        1.33        4.23      8.97 o
 -13   2   3       10.90        5.03      9.99 o
 -12   2   3        2.48       -8.71      8.71 o
 -11   2   3       59.48       57.13      8.28 o
 -10   2   3        0.32        1.43      6.14 o
  -9   2   3        4.79        4.61      8.62 o
  -8   2   3        0.57        6.07      2.11 o
  -7   2   3      435.93      465.39      7.97 o
  -6   2   3      460.23      497.01      7.07 o
  -5   2   3     2417.34     2611.31     28.63 o
  -4   2   3      469.84      493.65      6.21 o
  -3   2   3      784.04      744.97      8.95 o
  -2   2   3      263.94      244.84      7.76 o
  -1   2   3    16207.60    16532.02    864.05 o
   0   2   3     6140.47     5969.21     89.17 o
   1   2   3     5491.83     5698.78     92.82 o
   2   2   3       13.39       21.54      1.71 o
   3   2   3      504.30      499.81      8.55 o
   4   2   3       71.61       81.62      5.06 o
   5   2   3      430.74      450.24      8.97 o
   6   2   3       33.76       35.64      3.44 o
   7   2   3       68.02       72.07      8.41 o
   8   2   3        3.14        0.06      8.61 o
   9   2   3        5.20        0.00     14.87 o
 -13   3   3       54.66       47.33      9.99 o
 -12   3   3        0.20        5.65      8.92 o
 -11   3   3        5.89       11.77      7.00 o
 -10   3   3       15.00       13.84      6.00 o
  -9   3   3      131.78      106.80      6.53 o
  -8   3   3      205.49      161.68      4.97 o
  -7   3   3      688.50      651.09      9.15 o
  -6   3   3     3292.95     3505.43     44.88 o
  -5   3   3     5374.59     5699.37     66.61 o
  -4   3   3     1408.84     1409.79     16.77 o
  -3   3   3      111.09       98.77      2.94 o
  -2   3   3       23.64       20.72      2.28 o
  -1   3   3        9.79       12.52      2.10 o
   0   3   3     1186.35     1224.80     27.48 o
   1   3   3      221.98      211.86      3.99 o
   2   3   3      225.42      208.49      3.95 o
   3   3   3      547.09      537.37      8.18 o
   4   3   3      679.04      667.90     10.24 o
   5   3   3      154.56      151.00      5.65 o
   6   3   3      242.13      271.54      8.22 o
   7   3   3      126.30      141.38     11.30 o
   8   3   3       61.73       68.78     10.30 o
 -13   4   3       43.01       35.42      9.43 o
 -12   4   3        1.83       10.11      8.00 o
 -11   4   3      590.68      624.69     22.89 o
 -10   4   3       16.55       27.09      3.90 o
  -9   4   3       98.00      108.91      4.61 o
  -8   4   3        4.15        3.90      1.72 o
  -7   4   3       43.90       45.00      1.99 o
  -6   4   3      734.82      754.63     10.32 o
  -5   4   3     3170.14     3426.12     43.61 o
  -4   4   3    10424.22    11639.78    166.88 o
  -3   4   3     2075.34     2072.72     35.87 o
  -2   4   3     6110.14     6636.44    132.30 o
  -1   4   3      683.69      664.17     15.96 o
   0   4   3     2242.42     2125.67     47.19 o
   1   4   3     1380.96     1508.65     21.92 o
   2   4   3      137.81      134.58      5.18 o
   3   4   3      140.49      144.60      3.96 o
   4   4   3       69.52       63.50      3.44 o
   5   4   3       59.00       56.76      5.84 o
   6   4   3       27.92       27.40      4.52 o
   7   4   3       45.95       39.55      9.67 o
   8   4   3        1.02       13.68     15.46 o
 -14   5   3        1.52       -6.54     16.06 o
 -13   5   3       22.73       28.54      8.69 o
 -12   5   3      294.56      320.16     16.95 o
 -11   5   3       63.10       64.74      7.00 o
 -10   5   3      625.32      619.64     16.40 o
  -9   5   3      949.97      969.63     15.61 o
  -8   5   3      939.97     1037.84     14.24 o
  -7   5   3      828.74      846.71     11.66 o
  -6   5   3       85.72      115.27      3.30 o
  -5   5   3       16.00       18.55      2.65 o
  -4   5   3        2.42        5.85      2.97 o
  -3   5   3      290.80      305.10      6.80 o
  -2   5   3        2.07       -1.19      2.09 o
  -1   5   3      919.44      854.54     27.95 o
   0   5   3      982.01      894.38     29.14 o
   1   5   3      467.95      424.21     11.54 o
   2   5   3      241.44      262.21      5.39 o
   3   5   3       43.84       61.42      2.97 o
   4   5   3       21.27       30.08      3.21 o
   5   5   3        4.23       -1.94      5.02 o
   6   5   3        7.63       19.44      6.38 o
   7   5   3        2.06       -9.02      9.64 o
 -14   6   3        6.64       -0.59     16.06 o
 -13   6   3       10.15        4.76     13.68 o
 -12   6   3       14.80       15.46     11.89 o
 -11   6   3      154.70      183.11     10.38 o
 -10   6   3        0.02       -0.86      3.07 o
  -9   6   3       45.00       62.69      4.04 o
  -8   6   3        9.18        9.70      2.27 o
  -7   6   3     1647.73     1651.29     24.13 o
  -6   6   3      198.13      167.95      3.44 o
  -5   6   3     2484.66     2459.78     36.55 o
  -4   6   3     1030.25     1018.31     29.73 o
  -3   6   3      347.41      446.86      9.26 o
  -2   6   3        0.13        2.19      2.52 o
  -1   6   3       75.38       90.64      5.05 o
   0   6   3        4.27       11.89      5.95 o
   1   6   3        1.79        0.27      3.16 o
   2   6   3       29.25       22.54      2.55 o
   3   6   3       23.01       29.77      3.20 o
   4   6   3        0.47       -3.78      3.78 o
   5   6   3        0.00        3.76      4.66 o
   6   6   3        0.58       10.11      6.71 o
 -14   7   3        4.79        7.14     15.46 o
 -13   7   3       23.81       27.35     14.27 o
 -12   7   3      192.81      212.50     18.43 o
 -11   7   3        5.93       12.26      5.83 o
 -10   7   3      289.61      320.81      8.99 o
  -9   7   3       56.68       48.22      3.66 o
  -8   7   3       53.50       43.28      2.40 o
  -7   7   3      360.57      367.16      6.91 o
  -6   7   3      142.04      128.80      3.30 o
  -5   7   3      358.28      405.15     15.76 o
  -4   7   3       92.50       94.09      5.14 o
  -3   7   3       26.65       28.12      3.32 o
  -2   7   3       39.46       38.38      3.58 o
  -1   7   3       12.06       14.57      4.63 o
   0   7   3      123.77      121.13      6.51 o
   1   7   3       15.08        8.86      2.68 o
   2   7   3       14.67        7.40      2.89 o
   3   7   3       27.55       18.47      3.54 o
   4   7   3        7.63        2.43      4.32 o
   5   7   3        7.76       15.07      5.19 o
 -14   8   3       21.76       48.17     16.06 o
 -13   8   3       61.97       48.76     14.27 o
 -12   8   3       31.49       32.71      6.93 o
 -11   8   3      205.74      200.46      9.87 o
 -10   8   3      165.46      179.16      6.98 o
  -9   8   3       75.73       77.15      3.41 o
  -8   8   3      146.92      148.06      4.79 o
  -7   8   3       11.61       10.59      2.23 o
  -6   8   3        4.09        4.26      2.31 o
  -5   8   3      147.20      178.00      8.13 o
  -4   8   3      679.36      681.32     16.72 o
  -3   8   3      470.99      507.38     13.43 o
  -2   8   3      418.66      423.16     22.89 o
  -1   8   3      438.99      453.14     14.30 o
   0   8   3        3.55       -5.42      5.42 o
   1   8   3       62.96       76.76      3.98 o
   2   8   3        4.60        3.87      3.29 o
   3   8   3       16.37       10.61      4.16 o
   4   8   3        1.04       -0.58      4.91 o
 -13   9   3        3.79       -7.47      7.47 o
 -12   9   3       50.25       43.86      7.26 o
 -11   9   3       73.59       63.05      5.36 o
 -10   9   3      321.53      315.51      8.85 o
  -9   9   3      602.52      542.94     11.08 o
  -8   9   3      491.81      494.07      8.20 o
  -7   9   3        8.14       11.40      2.22 o
  -6   9   3      274.21      263.88      5.95 o
  -5   9   3       66.58       62.13      5.71 o
  -4   9   3      115.00      109.85      5.43 o
  -3   9   3       23.32       26.60      4.46 o
  -2   9   3      120.60       80.69      6.93 o
  -1   9   3      132.12       90.99     10.70 o
   0   9   3       70.11       58.87     10.70 o
   1   9   3        0.91       -3.78      3.78 o
   2   9   3       20.87       25.10      5.10 o
   3   9   3        5.66        3.10      6.62 o
 -13  10   3        1.41        2.79      8.00 o
 -12  10   3        0.21       -5.33      7.00 o
 -11  10   3        9.42       17.33      4.69 o
 -10  10   3       26.66       29.64      4.32 o
  -9  10   3        9.34       14.99      2.59 o
  -8  10   3      104.77       98.97      3.58 o
  -7  10   3      450.05      469.70      7.88 o
  -6  10   3      413.79      444.80     16.06 o
  -5  10   3       25.74       40.12      5.83 o
  -4  10   3       74.79      102.07      5.86 o
  -3  10   3        2.10        7.70      4.62 o
  -2  10   3       38.95       44.95      7.15 o
  -1  10   3      305.18      340.75     20.22 o
   0  10   3       36.63       47.25      4.03 o
   1  10   3        1.07        2.46      3.75 o
   2  10   3        6.93        3.10      5.92 o
 -13  11   3       87.32       96.81      9.71 o
 -12  11   3      134.15      146.61      9.40 o
 -11  11   3       82.84       81.47      5.58 o
 -10  11   3       18.08        8.66      4.39 o
  -9  11   3       26.82       30.19      3.61 o
  -8  11   3       31.67       32.23      3.07 o
  -7  11   3       29.40       24.78      3.95 o
  -6  11   3        3.81        1.42      6.27 o
  -5  11   3        9.39        8.77      6.27 o
  -4  11   3       61.04       57.05      7.14 o
  -3  11   3       63.42       59.27      8.19 o
  -2  11   3       32.62       25.17      7.77 o
  -1  11   3        7.35       10.70     11.89 o
   0  11   3       53.67       60.52      4.79 o
   1  11   3        5.73       -4.98      4.98 o
 -12  12   3        1.16        4.89      6.95 o
 -11  12   3        5.80       15.83      5.39 o
 -10  12   3       86.87      100.09      5.61 o
  -9  12   3       65.42       77.78      4.04 o
  -8  12   3       65.07       73.15      4.10 o
  -7  12   3       56.08       63.59      4.17 o
  -6  12   3       11.01       21.41      7.26 o
  -5  12   3       16.14       30.61     14.57 o
  -4  12   3        0.01       -3.92     17.25 o
  -3  12   3        1.76        4.03      8.19 o
  -2  12   3       29.85       44.01     13.08 o
  -1  12   3        0.01        7.73     13.08 o
 -11  13   3       17.58        8.97      5.83 o
 -10  13   3        0.25        2.98      5.97 o
  -9  13   3       19.56       17.11      3.79 o
  -8  13   3       53.88       57.75      4.70 o
  -7  13   3       22.43       24.51      4.09 o
  -6  13   3        5.47       11.63      8.28 o
  -5  13   3        6.64        2.32      8.28 o
  -4  13   3       21.25       25.57     13.68 o
   2 -14   4        0.29       -3.92      5.58 o
   3 -14   4        0.58       -4.55      4.55 o
   4 -14   4       17.73       17.78      6.71 o
   5 -14   4       15.50       29.74      5.35 o
   6 -14   4        7.88       12.63      4.93 o
   7 -14   4       82.55       93.71      8.36 o
   8 -14   4        6.33        7.43      8.83 o
   0 -13   4        7.94       13.01      4.32 o
   1 -13   4       16.36       13.84      4.26 o
   2 -13   4       27.18       23.23      4.31 o
   3 -13   4        2.42        4.33      4.01 o
   4 -13   4      173.44      155.16      6.66 o
   5 -13   4        3.21       -2.65      4.11 o
   6 -13   4       49.60       42.74      4.59 o
   7 -13   4        3.63        5.35      5.21 o
   8 -13   4        7.26        1.81      8.54 o
   9 -13   4       41.71       31.91      7.72 o
  -2 -12   4        8.34       16.50      5.24 o
  -1 -12   4        0.21        6.11      4.02 o
   0 -12   4       33.19       43.03      4.20 o
   1 -12   4       36.08       53.03      4.81 o
   2 -12   4       63.06       72.15      4.19 o
   3 -12   4        7.23        6.82      3.77 o
   4 -12   4      308.29      312.75      7.94 o
   5 -12   4      248.13      251.34      7.25 o
   6 -12   4       91.81       85.28      5.37 o
   7 -12   4       30.19       24.60      5.08 o
   8 -12   4       28.08       27.54      6.76 o
   9 -12   4        0.08       -4.15      6.21 o
  10 -12   4        3.15        7.45      8.34 o
  -4 -11   4        2.26        2.89      7.57 o
  -3 -11   4        8.42       -0.76      4.83 o
  -2 -11   4        9.03        6.61      4.43 o
  -1 -11   4       19.74       15.97      5.11 o
   0 -11   4        0.99       -2.60      5.03 o
   1 -11   4       38.04       21.96      2.99 o
   2 -11   4       24.79       19.50      2.97 o
   3 -11   4        5.98        7.41      2.38 o
   4 -11   4       14.79       17.54      3.38 o
   5 -11   4       21.54       21.31      3.50 o
   6 -11   4       63.39       50.87      4.89 o
   7 -11   4        3.16       -1.42      4.30 o
   8 -11   4      269.81      264.55     11.94 o
   9 -11   4       99.31       86.98      7.84 o
  10 -11   4      121.10      111.26      8.78 o
  11 -11   4        1.33       -3.96      9.72 o
  -5 -10   4        9.69       16.06     13.68 o
  -4 -10   4        0.09        2.75      4.83 o
  -3 -10   4        5.51       10.28      4.65 o
  -2 -10   4       49.16       47.80      5.41 o
  -1 -10   4        4.72        2.33      2.69 o
   0 -10   4       21.33       19.02      2.66 o
   1 -10   4       12.15       11.79      2.46 o
   2 -10   4        7.83        3.58      2.14 o
   3 -10   4       70.15       58.87      2.67 o
   4 -10   4       23.12       27.37      2.55 o
   5 -10   4      125.94      111.78      4.14 o
   6 -10   4       84.89       70.02      4.81 o
   7 -10   4      187.60      175.85      7.45 o
   8 -10   4      244.70      252.52     11.10 o
   9 -10   4       77.93       78.38      9.45 o
  10 -10   4       32.12       39.49      9.87 o
  11 -10   4        0.01        4.13     10.07 o
  -6  -9   4        0.32       -6.54     13.68 o
  -5  -9   4        0.20       -3.85      7.64 o
  -4  -9   4       10.93       23.38      4.65 o
  -3  -9   4        1.52        8.24      3.95 o
  -2  -9   4        2.70        0.28      2.44 o
  -1  -9   4        3.01        7.83      2.35 o
   0  -9   4        3.48        4.62      2.32 o
   1  -9   4       18.83       14.67      2.17 o
   2  -9   4      397.67      383.33      5.66 o
   3  -9   4       93.74       87.86      2.95 o
   4  -9   4      365.10      353.31      6.39 o
   5  -9   4      912.91      934.50     18.96 o
   6  -9   4       89.86       93.30      5.15 o
   7  -9   4      126.86      109.25      8.13 o
   8  -9   4      122.96      129.43      8.80 o
   9  -9   4      175.62      156.97     10.70 o
  10  -9   4      218.07      209.33     26.46 o
  11  -9   4       72.90       67.20     16.06 o
  -7  -8   4        0.02        2.38     14.27 o
  -6  -8   4        1.30       -4.76     11.89 o
  -5  -8   4        0.63       -3.03      4.07 o
  -4  -8   4        1.23        5.14      4.82 o
  -3  -8   4      316.39      301.03     11.55 o
  -2  -8   4        4.64       11.42      2.21 o
  -1  -8   4        1.58        6.69      1.90 o
   0  -8   4        1.35        4.25      1.57 o
   1  -8   4      261.18      280.44      5.67 o
   2  -8   4     1009.72      958.31     12.92 o
   3  -8   4      686.98      650.80     10.49 o
   4  -8   4     2153.66     2129.45     25.86 o
   5  -8   4     3044.62     2959.60     45.94 o
   6  -8   4      585.26      578.75     11.22 o
   7  -8   4      208.10      224.02      7.96 o
   8  -8   4       67.27       90.51      8.58 o
   9  -8   4       85.24       90.22      6.65 o
  10  -8   4        0.23        4.40      6.33 o
  11  -8   4       12.33       19.62     15.46 o
  -8  -7   4       29.45       35.68     15.46 o
  -7  -7   4        4.98       11.21      8.55 o
  -6  -7   4        1.07        2.54      8.33 o
  -5  -7   4       39.93       54.91      3.86 o
  -4  -7   4      272.95      276.98      6.85 o
  -3  -7   4      265.62      279.19      7.46 o
  -2  -7   4      105.78       91.60      2.73 o
  -1  -7   4      486.97      464.22      8.53 o
   0  -7   4     1079.90     1001.45     15.10 o
   1  -7   4      141.70      122.82      3.27 o
   2  -7   4      254.79      242.38      4.47 o
   3  -7   4        0.75       -0.96      1.43 o
   4  -7   4      715.68      705.88     10.55 o
   5  -7   4       44.22       40.42      2.35 o
   6  -7   4      183.37      147.04      7.99 o
   7  -7   4      612.72      580.54     13.68 o
   8  -7   4      623.31      621.20     15.08 o
   9  -7   4      804.53      770.86     26.87 o
  10  -7   4      182.35      205.71     11.09 o
  11  -7   4      110.03      118.68     10.57 o
  -9  -6   4        0.24       -5.28     10.41 o
  -8  -6   4       10.51        5.08      8.28 o
  -7  -6   4       23.00       31.56      7.28 o
  -6  -6   4       52.49       48.05      4.09 o
  -5  -6   4      324.71      310.75     10.04 o
  -4  -6   4        5.09        1.65      2.37 o
  -3  -6   4        4.95        8.23      1.80 o
  -2  -6   4      378.06      383.85      5.43 o
  -1  -6   4      833.95      868.30     11.08 o
   0  -6   4      642.51      637.16      8.89 o
   1  -6   4     1884.70     1969.96     23.43 o
   2  -6   4     2370.70     2353.39     31.06 o
   3  -6   4     6121.23     6578.42     86.60 o
   4  -6   4      553.29      518.91      7.90 o
   5  -6   4      215.61      215.02      7.55 o
   6  -6   4      556.76      564.27     12.36 o
   7  -6   4       60.77       50.40      5.03 o
   8  -6   4        0.10        2.22      5.01 o
   9  -6   4        0.28       11.14      5.64 o
  10  -6   4       82.63       65.97     11.30 o
  11  -6   4       36.31       23.15      7.57 o
  -9  -5   4        0.88        3.77      8.43 o
  -8  -5   4        5.24       26.00      7.43 o
  -7  -5   4      170.04      168.66     11.89 o
  -6  -5   4       29.82       29.99      3.60 o
  -5  -5   4       55.84       44.06      2.98 o
  -4  -5   4      296.97      248.79      5.86 o
  -3  -5   4     2890.23     2692.81     29.68 o
  -2  -5   4      217.08      185.11      2.96 o
  -1  -5   4      264.78      285.39      5.35 o
   0  -5   4        1.65        1.78      1.49 o
   1  -5   4       56.94       53.39      1.53 o
   2  -5   4      333.52      350.22      5.40 o
   3  -5   4      857.93      948.13     12.25 o
   4  -5   4      894.05      820.41     11.86 o
   5  -5   4      674.98      686.15     10.81 o
   6  -5   4     1943.90     1890.95     30.19 o
   7  -5   4       90.25       99.34      5.37 o
   8  -5   4      167.86      167.81      7.45 o
   9  -5   4       17.77       16.38      5.91 o
  10  -5   4       13.36       -0.53      6.68 o
  11  -5   4       37.55       21.82      7.68 o
 -10  -4   4        2.23       -0.06      8.97 o
  -9  -4   4        2.61        0.37      7.70 o
  -8  -4   4       19.00       16.46      6.69 o
  -7  -4   4       35.01       41.88      4.98 o
  -6  -4   4       16.28        7.46      2.53 o
  -5  -4   4        0.29        2.77      2.27 o
  -4  -4   4     2112.48     2121.94     31.18 o
  -3  -4   4       33.38       49.41      3.16 o
  -2  -4   4       54.34       50.79      1.72 o
  -1  -4   4      474.17      491.13      7.04 o
   0  -4   4      339.28      430.74      5.21 o
   1  -4   4       30.17       35.13      2.22 o
   2  -4   4     6149.59     6451.88     68.34 o
   3  -4   4      522.33      621.86      7.13 o
   4  -4   4      515.64      430.85      6.25 o
   5  -4   4      499.45      426.15      7.47 o
   6  -4   4     1321.31     1305.81     25.15 o
   7  -4   4       11.44       19.23      3.77 o
   8  -4   4        0.35        3.71      4.98 o
   9  -4   4       15.13       12.00      6.02 o
  10  -4   4        7.20       -6.71      6.71 o
  11  -4   4        1.25       -7.78      7.78 o
 -11  -3   4        2.47       -1.30      9.14 o
 -10  -3   4       10.02       -1.01      8.13 o
  -9  -3   4        4.27       -5.09      6.69 o
  -8  -3   4        7.21        6.11      6.27 o
  -7  -3   4       47.43       26.17      8.92 o
  -6  -3   4        8.21        5.83      3.67 o
  -5  -3   4     1304.85     1319.25     22.99 o
  -4  -3   4     1372.57     1403.10     18.96 o
  -3  -3   4       64.54       64.04      3.55 o
  -2  -3   4      733.94      706.87      9.76 o
  -1  -3   4      426.91      431.84      6.05 o
   0  -3   4      715.26      726.12      8.06 o
   1  -3   4      390.60      377.40      3.95 o
   2  -3   4      387.55      407.05      4.22 o
   3  -3   4     2259.33     2408.91     21.27 o
   4  -3   4       13.41       17.40      1.59 o
   5  -3   4       45.31       35.88      2.22 o
   6  -3   4      401.15      374.41      8.31 o
   7  -3   4      621.21      593.31     19.66 o
   8  -3   4      295.07      269.16     10.71 o
   9  -3   4      214.66      207.10     24.14 o
  10  -3   4        1.16       -7.98      7.98 o
  11  -3   4       27.68       47.57     15.46 o
 -11  -2   4        0.80        0.59     13.08 o
 -10  -2   4        1.48       -8.19      8.19 o
  -9  -2   4        4.10        3.95      6.85 o
  -8  -2   4      109.53      117.71      7.77 o
  -7  -2   4       37.66       32.67      4.50 o
  -6  -2   4        2.62        2.90      2.27 o
  -5  -2   4     4600.18     4742.56     81.45 o
  -4  -2   4     1464.60     1524.61     22.51 o
  -3  -2   4      689.01      840.80     10.97 o
  -2  -2   4      436.38      574.97      7.06 o
  -1  -2   4     8244.00     7847.05     84.11 o
   0  -2   4       83.20       59.99      1.15 o
   1  -2   4     7286.23     7174.01     67.35 o
   2  -2   4     8652.96     8203.73     87.81 o
   3  -2   4    17199.35    17509.56    182.38 o
   4  -2   4     1329.13     1165.40     16.26 o
   5  -2   4      103.51       76.80      4.33 o
   6  -2   4      142.97      126.89      5.37 o
   7  -2   4       28.94       33.51      5.03 o
   8  -2   4        3.35       -4.68      5.47 o
   9  -2   4      237.53      195.30     13.26 o
  10  -2   4       44.27       44.41      9.40 o
 -12  -1   4        9.92        3.57     13.68 o
 -11  -1   4       32.75       30.63      9.25 o
 -10  -1   4        0.55       -7.53      7.53 o
  -9  -1   4       29.27       44.75      6.85 o
  -8  -1   4      152.44      153.17      7.96 o
  -7  -1   4      469.42      478.07      8.84 o
  -6  -1   4       37.48       36.87      2.50 o
  -5  -1   4     2269.06     2175.40     26.30 o
  -4  -1   4     6172.41     6399.78     64.99 o
  -3  -1   4     7269.95     7710.24     88.54 o
  -2  -1   4      689.74      703.05      8.68 o
  -1  -1   4      991.46      983.28      9.64 o
   0  -1   4       17.07       13.80      0.71 o
   1  -1   4      149.67      148.03      2.30 o
   2  -1   4      936.93      964.56     11.90 o
   3  -1   4     1752.35     1829.23     26.83 o
   4  -1   4     1785.04     1637.79     21.96 o
   5  -1   4     1143.21     1118.99     15.69 o
   6  -1   4     1248.90     1213.95     22.88 o
   7  -1   4      302.49      304.52     12.18 o
   8  -1   4       27.56       24.92      5.91 o
   9  -1   4      122.42      146.61     32.11 o
  10  -1   4       19.41       34.49     15.46 o
 -12   0   4       58.04       64.27     10.49 o
 -11   0   4       40.02       42.17      8.97 o
 -10   0   4      216.05      235.40     10.72 o
  -9   0   4       29.22       42.11      6.43 o
  -8   0   4      339.69      384.96     12.78 o
  -7   0   4       13.73       10.01      1.93 o
  -6   0   4        8.58       28.28      1.87 o
  -5   0   4       33.74       21.99      1.13 o
  -4   0   4    11948.53    12069.86    139.03 o
  -3   0   4     3217.02     3037.52     32.89 o
  -2   0   4     7829.51     7439.52     71.29 o
  -1   0   4     8714.86     8395.68     80.55 o
   0   0   4     6370.76     6031.67     67.28 o
   1   0   4      541.95      475.61      6.17 o
   2   0   4      645.45      540.26      7.14 o
   3   0   4        3.49        4.54      1.85 o
   4   0   4      225.30      221.17      5.59 o
   5   0   4       31.27       37.17      2.83 o
   6   0   4      309.92      277.85      6.66 o
   7   0   4       66.50       50.59      5.88 o
   8   0   4      124.82      108.49     16.95 o
   9   0   4       35.55       32.42     10.11 o
 -13   1   4        2.19        4.36     10.14 o
 -12   1   4        1.99       -1.36      8.71 o
 -11   1   4       52.94       69.19     13.38 o
 -10   1   4       17.32       17.84      6.85 o
  -9   1   4      194.79      200.29     11.60 o
  -8   1   4      276.28      261.73      9.82 o
  -7   1   4      348.32      397.99      6.93 o
  -6   1   4     1386.52     1428.48     17.24 o
  -5   1   4       14.25       15.72      1.96 o
  -4   1   4      593.91      630.24      9.07 o
  -3   1   4      139.27      143.12      2.07 o
  -2   1   4      742.06      725.65     12.19 o
  -1   1   4       71.24       59.81      2.46 o
   0   1   4      235.06      252.45      4.46 o
   1   1   4      948.06      912.89     14.04 o
   2   1   4     1112.00     1117.04     15.06 o
   3   1   4     1574.52     1540.96     18.92 o
   4   1   4      130.93      141.42      4.17 o
   5   1   4        0.94        3.91      3.03 o
   6   1   4       49.62       79.67      4.39 o
   7   1   4       81.02      104.55     11.60 o
   8   1   4        3.17       -8.92      8.92 o
   9   1   4       28.28       28.54     15.46 o
 -13   2   4        2.40        3.34      9.71 o
 -12   2   4       35.91       35.49      8.86 o
 -11   2   4        5.53        3.91      7.14 o
 -10   2   4       27.57       34.81      7.14 o
  -9   2   4       12.73       10.47      5.14 o
  -8   2   4        0.00        2.99      1.79 o
  -7   2   4      132.10      119.52      3.07 o
  -6   2   4     1720.13     1743.36     22.61 o
  -5   2   4      493.35      455.99      5.94 o
  -4   2   4      415.66      342.39      4.98 o
  -3   2   4      326.08      319.06      4.56 o
  -2   2   4      160.72      133.42      3.15 o
  -1   2   4     1475.68     1345.15     28.58 o
   0   2   4       65.45       54.30      3.13 o
   1   2   4       83.29       76.21      2.27 o
   2   2   4     2648.23     2781.66     36.31 o
   3   2   4      146.60      169.22      4.49 o
   4   2   4        3.46        6.10      2.45 o
   5   2   4        4.41       -0.81      2.81 o
   6   2   4       15.80       29.80      4.23 o
   7   2   4       64.99       65.28      8.83 o
   8   2   4       49.40       41.58      9.82 o
 -13   3   4       22.41       24.46      9.43 o
 -12   3   4       16.47       14.08      8.13 o
 -11   3   4       98.83       92.73      8.13 o
 -10   3   4        4.98        2.46      5.71 o
  -9   3   4       48.08       65.06      4.82 o
  -8   3   4       12.63        6.11      1.64 o
  -7   3   4      444.05      418.73      5.94 o
  -6   3   4     2436.22     2502.73     29.66 o
  -5   3   4     3389.08     3540.45     45.15 o
  -4   3   4      885.79      917.33     11.98 o
  -3   3   4      856.15      818.58     17.84 o
  -2   3   4      202.80      232.52      9.51 o
  -1   3   4       44.94       45.19      4.76 o
   0   3   4      423.72      498.12      9.23 o
   1   3   4       72.05       57.69      2.03 o
   2   3   4      665.87      630.96     13.74 o
   3   3   4       88.15       72.35      4.84 o
   4   3   4      319.11      277.03      6.25 o
   5   3   4      181.74      162.68      5.04 o
   6   3   4      169.48      147.60      6.79 o
   7   3   4        0.55        8.89      9.03 o
   8   3   4        0.54       -1.78     14.87 o
 -14   4   4       36.18       35.09     17.25 o
 -13   4   4        7.00       -5.52      8.56 o
 -12   4   4       18.21       17.39      7.73 o
 -11   4   4      127.57      141.43      8.55 o
 -10   4   4      103.72      118.82      7.11 o
  -9   4   4      113.13      111.26      4.44 o
  -8   4   4      228.75      224.03      4.24 o
  -7   4   4      662.48      676.01      8.74 o
  -6   4   4       45.27       53.66      3.52 o
  -5   4   4        0.79        0.93      1.46 o
  -4   4   4       15.30       15.19      1.76 o
  -3   4   4     5888.86     6302.30    186.13 o
  -2   4   4     2472.98     2590.97     77.90 o
  -1   4   4     6114.85     6795.28    200.40 o
   0   4   4     3386.12     3514.87     73.57 o
   1   4   4       35.73       44.24      1.95 o
   2   4   4      246.45      260.98      5.58 o
   3   4   4       31.74       45.69      3.52 o
   4   4   4      251.47      261.35      6.59 o
   5   4   4       23.64       28.92      4.35 o
   6   4   4       28.51       24.81      5.01 o
   7   4   4       19.90       33.94     10.30 o
 -14   5   4       24.31       20.81     16.06 o
 -13   5   4       51.19       58.28     14.87 o
 -12   5   4       63.29       61.23      8.03 o
 -11   5   4       20.03        8.53      7.43 o
 -10   5   4      207.17      169.73      6.30 o
  -9   5   4      509.17      490.20      8.95 o
  -8   5   4     1067.08     1035.39     14.20 o
  -7   5   4      288.47      280.90      5.53 o
  -6   5   4     2161.69     2142.33     27.62 o
  -5   5   4      478.80      478.45      6.90 o
  -4   5   4      101.64       75.73      3.85 o
  -3   5   4        6.40       11.00      3.36 o
  -2   5   4       69.80       75.90      6.84 o
  -1   5   4      334.44      334.80     14.27 o
   0   5   4      115.38       77.31      7.14 o
   1   5   4      723.88      656.40     10.38 o
   2   5   4      182.70      169.13      4.77 o
   3   5   4      138.88      157.65      6.65 o
   4   5   4       83.69      112.05     11.23 o
   5   5   4       84.79      108.33      5.63 o
   6   5   4       13.04       18.87      9.45 o
 -14   6   4       69.81       70.17     16.65 o
 -13   6   4        8.85        4.76     13.68 o
 -12   6   4      164.92      164.13     14.87 o
 -11   6   4       91.15       83.04      6.38 o
 -10   6   4      149.67      139.88      5.56 o
  -9   6   4       22.74       29.96      3.58 o
  -8   6   4       52.19       47.61      2.70 o
  -7   6   4       49.02       43.48      2.61 o
  -6   6   4     2195.29     2301.47     30.08 o
  -5   6   4     1673.97     1750.92     26.35 o
  -4   6   4     1670.56     1664.33     37.88 o
  -3   6   4     2291.58     2178.52     48.82 o
  -2   6   4     1073.20     1102.78     26.03 o
  -1   6   4       45.50       51.14      4.57 o
   0   6   4       73.64       95.15      8.92 o
   1   6   4       62.66       74.05      2.73 o
   2   6   4       57.22       52.27      3.22 o
   3   6   4       24.48       19.68      3.27 o
   4   6   4       17.04       15.09      4.51 o
   5   6   4        8.28        9.51      5.08 o
   6   6   4        5.72       17.84     14.27 o
 -14   7   4        6.72        0.00     14.87 o
 -13   7   4       62.81       83.25     14.87 o
 -12   7   4       42.83       61.85     12.49 o
 -11   7   4      233.33      266.57     14.87 o
 -10   7   4      221.06      220.77      9.71 o
  -9   7   4      833.88      834.00     13.46 o
  -8   7   4      117.79      123.20      3.58 o
  -7   7   4        5.12        4.09      2.21 o
  -6   7   4      164.04      145.99      3.45 o
  -5   7   4       56.19       59.02      6.24 o
  -4   7   4        1.99        6.56      3.32 o
  -3   7   4       69.98       59.56      5.47 o
  -2   7   4      717.25      694.93     18.07 o
  -1   7   4      203.05      192.62      9.22 o
   0   7   4       53.35       43.98      6.84 o
   1   7   4       77.07       92.81      8.56 o
   2   7   4        0.09       -3.03      3.35 o
   3   7   4        0.10        0.47      3.85 o
   4   7   4        1.21       -1.73      4.76 o
   5   7   4        5.45       12.43      6.23 o
 -14   8   4       26.89       32.11     15.46 o
 -13   8   4        4.43       15.46     13.68 o
 -12   8   4        4.39       16.07      6.38 o
 -11   8   4        1.00        7.66      4.59 o
 -10   8   4        9.80       11.92      4.04 o
  -9   8   4      200.94      195.29      5.85 o
  -8   8   4      228.84      254.07      5.14 o
  -7   8   4      468.60      475.03      6.90 o
  -6   8   4       53.92       63.67      6.01 o
  -5   8   4       62.17       62.18      5.27 o
  -4   8   4      187.22      159.83      6.25 o
  -3   8   4      602.90      667.65     28.25 o
  -2   8   4       16.09       12.58      5.67 o
  -1   8   4      107.79      104.36      8.62 o
   0   8   4       56.86       66.60     10.70 o
   1   8   4        0.22        1.57      2.93 o
   2   8   4       12.37        7.60      4.12 o
   3   8   4        0.06        2.42      5.20 o
   4   8   4        9.66       12.51      5.60 o
 -13   9   4       19.06       22.58     12.79 o
 -12   9   4        8.78       21.32      6.70 o
 -11   9   4       57.69       37.47      4.94 o
 -10   9   4      237.02      216.06      8.28 o
  -9   9   4      184.06      156.51      4.77 o
  -8   9   4      118.78      120.79      4.07 o
  -7   9   4      285.45      275.21      5.51 o
  -6   9   4        0.80       10.47      6.24 o
  -5   9   4       32.06       22.17      5.27 o
  -4   9   4        3.33        0.05      5.48 o
  -3   9   4      112.25      107.48      8.03 o
  -2   9   4        5.52       -0.48      7.14 o
  -1   9   4       27.91       21.41      9.51 o
   0   9   4       34.46       19.03     10.70 o
   1   9   4        3.00       -4.13      4.13 o
   2   9   4       11.88        6.04      4.39 o
   3   9   4        3.26       -2.46      5.90 o
 -13  10   4       38.85       39.89      8.13 o
 -12  10   4        1.02        4.36      7.00 o
 -11  10   4        8.14       21.08      5.67 o
 -10  10   4        0.20        1.64      4.21 o
  -9  10   4        1.33        1.63      3.04 o
  -8  10   4        3.76        3.36      2.65 o
  -7  10   4        6.17        2.00      2.76 o
  -6  10   4      160.19      166.06     13.08 o
  -5  10   4       79.32       85.04      6.70 o
  -4  10   4       37.79       50.72      6.13 o
  -3  10   4      407.13      419.12     15.76 o
  -2  10   4      263.02      281.52     13.66 o
  -1  10   4        0.73       10.11     11.30 o
   0  10   4        1.07       -0.18      4.88 o
   1  10   4       14.27       14.41      4.15 o
 -13  11   4        4.68       22.00     13.08 o
 -12  11   4       50.72       41.08      7.96 o
 -11  11   4       42.06       48.78      5.32 o
 -10  11   4      252.58      257.78      8.73 o
  -9  11   4      275.31      271.55      6.18 o
  -8  11   4       13.82        8.33      2.85 o
  -7  11   4       63.16       65.02      4.55 o
  -6  11   4        4.32        9.73      6.70 o
  -5  11   4       85.81       62.00      7.14 o
  -4  11   4        9.88        4.76      8.92 o
  -3  11   4       55.44       44.38      8.61 o
  -2  11   4        5.24        5.95     11.89 o
  -1  11   4       21.21       28.54     13.08 o
   0  11   4        2.25       -1.88      4.54 o
 -12  12   4        0.80       -1.15      5.94 o
 -11  12   4        0.08        4.19      5.18 o
 -10  12   4       22.94       22.50      5.77 o
  -9  12   4      133.86      129.18      4.61 o
  -8  12   4       57.68       64.37      3.76 o
  -7  12   4       28.74       33.65      7.69 o
  -6  12   4       16.63       27.66     10.11 o
  -5  12   4        3.17       14.93      7.57 o
  -4  12   4        6.57       10.11      8.83 o
  -3  12   4        5.49        6.54     12.49 o
  -2  12   4       29.24       32.11     13.68 o
 -10  13   4        3.78        1.61      7.95 o
  -9  13   4        0.26        2.78      3.88 o
  -8  13   4       16.29       23.74      4.98 o
  -7  13   4        0.03        0.48      8.43 o
  -6  13   4       16.77        1.93      8.43 o
  -5  13   4        6.55       -4.16     13.68 o
   2 -14   5        3.23        2.33      4.92 o
   3 -14   5        0.85       -3.42      4.67 o
   4 -14   5        0.98       -2.32      4.70 o
   5 -14   5        0.34       -2.97      5.11 o
   6 -14   5        0.11        6.77      7.30 o
   7 -14   5        0.31        0.60      7.52 o
   0 -13   5        7.93        4.83      4.43 o
   1 -13   5        4.58        3.42      4.77 o
   2 -13   5       23.09       15.73      4.31 o
   3 -13   5       38.92       33.77      4.58 o
   4 -13   5        1.74        4.30      4.26 o
   5 -13   5      103.01       80.15      5.99 o
   6 -13   5       29.69       23.78      6.95 o
   7 -13   5        0.12        0.16      6.90 o
   8 -13   5       24.82       28.74     13.22 o
   9 -13   5        5.35        1.71      6.93 o
  -2 -12   5        5.48        0.96      4.85 o
  -1 -12   5       38.31       38.39      5.00 o
   0 -12   5        9.66       10.75      3.93 o
   1 -12   5       38.32       52.02      4.22 o
   2 -12   5       24.91       42.01      4.10 o
   3 -12   5      182.96      202.77      6.96 o
   4 -12   5       46.36       47.57      4.22 o
   5 -12   5        4.81        4.35      4.02 o
   6 -12   5      125.95      129.17      7.80 o
   7 -12   5      161.43      164.53     11.73 o
   8 -12   5      108.57       95.62      8.07 o
   9 -12   5       69.91       72.44      7.26 o
  -4 -11   5        5.21        9.51     13.08 o
  -3 -11   5       12.34       22.51      5.44 o
  -2 -11   5        7.55        7.71      5.76 o
  -1 -11   5       25.51       26.27      3.77 o
   0 -11   5       15.58       13.37      3.44 o
   1 -11   5       74.86       67.55      4.02 o
   2 -11   5       19.50       14.77      3.44 o
   3 -11   5      281.27      254.89      7.09 o
   4 -11   5        5.81        6.63      3.43 o
   5 -11   5       19.13       15.52      3.75 o
   6 -11   5       41.44       45.65      4.93 o
   7 -11   5      172.12      159.95      8.00 o
   8 -11   5       98.89       94.04      9.82 o
   9 -11   5      358.40      356.43     19.92 o
  10 -11   5      100.67       93.09     11.35 o
  -5 -10   5        0.64       11.89     13.08 o
  -4 -10   5       31.75       29.49      5.94 o
  -3 -10   5        4.04       11.47      4.65 o
  -2 -10   5        7.19        3.59      3.29 o
  -1 -10   5       29.69       35.06      4.71 o
   0 -10   5      111.59      137.23      4.77 o
   1 -10   5      123.81      136.89      4.95 o
   2 -10   5       34.00       36.12      3.32 o
   3 -10   5      401.30      412.58      8.79 o
   4 -10   5     1496.96     1472.65     20.84 o
   5 -10   5      195.03      180.55      7.55 o
   6 -10   5        1.39        1.35      4.53 o
   7 -10   5       17.46       17.34      7.70 o
   8 -10   5       42.60       54.44      8.07 o
   9 -10   5       30.04       23.21      9.03 o
  10 -10   5        0.74        3.62      9.64 o
  -6  -9   5        2.93       25.57     13.08 o
  -5  -9   5        0.13       -5.95     10.70 o
  -4  -9   5       27.24       16.33      4.83 o
  -3  -9   5       18.71        5.28      3.80 o
  -2  -9   5       67.49       48.31      3.34 o
  -1  -9   5       30.73       16.95      2.91 o
   0  -9   5       15.03       21.69      2.56 o
   1  -9   5        3.25        2.95      2.39 o
   2  -9   5        2.19        2.73      2.93 o
   3  -9   5       38.51       28.97      3.34 o
   4  -9   5       33.38       37.83      3.60 o
   5  -9   5        7.36        4.71      7.14 o
   6  -9   5        3.12        0.36      6.43 o
   7  -9   5      103.91      105.58     12.49 o
   8  -9   5      271.70      265.80     16.35 o
   9  -9   5        7.66        2.31      9.22 o
  10  -9   5       14.55       11.62      9.40 o
  11  -9   5       10.61        4.76     15.46 o
  -7  -8   5        1.86       -4.76     13.08 o
  -6  -8   5        2.48       14.27     11.89 o
  -5  -8   5       20.58       22.20      4.31 o
  -4  -8   5        3.35       -0.78      4.16 o
  -3  -8   5      191.16      195.57      7.04 o
  -2  -8   5        4.65        1.51      2.53 o
  -1  -8   5      117.65      127.82      4.30 o
   0  -8   5       30.27       48.35      2.87 o
   1  -8   5        4.93        1.36      2.15 o
   2  -8   5       18.55       19.49      2.66 o
   3  -8   5      343.93      314.90      8.15 o
   4  -8   5      186.13      154.56      5.48 o
   5  -8   5       95.15       75.09      4.10 o
   6  -8   5      645.15      617.55     14.92 o
   7  -8   5      495.57      491.09     11.47 o
   8  -8   5      172.41      201.03     14.01 o
   9  -8   5        5.87        9.17      6.25 o
  10  -8   5       20.49       25.49      8.92 o
  11  -8   5        0.79       -7.40      7.40 o
  -8  -7   5        5.64       16.06     14.27 o
  -7  -7   5       15.00       26.17     12.49 o
  -6  -7   5        5.71       32.11     10.70 o
  -5  -7   5        7.47       12.30      3.29 o
  -4  -7   5        9.78        2.61      2.67 o
  -3  -7   5      288.47      290.43      8.05 o
  -2  -7   5       22.39       17.38      1.82 o
  -1  -7   5      122.51      123.89      3.51 o
   0  -7   5      416.93      401.65      6.51 o
   1  -7   5      915.03      867.33     12.24 o
   2  -7   5       12.28        5.62      1.80 o
   3  -7   5      331.24      326.35      5.54 o
   4  -7   5        3.56        2.78      2.08 o
   5  -7   5      229.48      240.20      7.96 o
   6  -7   5      370.27      356.77     10.80 o
   7  -7   5      194.86      170.59      7.73 o
   8  -7   5      430.90      432.19     16.57 o
   9  -7   5      373.36      333.51     12.77 o
  10  -7   5      428.02      398.60     27.43 o
  11  -7   5       84.12       91.94      8.46 o
  -9  -6   5        4.69       -2.38     14.27 o
  -8  -6   5        7.27       20.74      7.86 o
  -7  -6   5       22.12       13.19      6.85 o
  -6  -6   5       28.67       22.99      6.84 o
  -5  -6   5       23.66       17.51      3.11 o
  -4  -6   5      436.28      422.67      7.97 o
  -3  -6   5      313.75      319.43      5.05 o
  -2  -6   5      109.99      111.15      2.50 o
  -1  -6   5      159.75      145.13      3.17 o
   0  -6   5      554.80      528.18     10.29 o
   1  -6   5     3187.21     3123.77     55.36 o
   2  -6   5     2931.98     2679.34     39.09 o
   3  -6   5     3335.84     3119.25     34.81 o
   4  -6   5     3320.24     3350.04     44.89 o
   5  -6   5     1828.38     1911.90     35.36 o
   6  -6   5       18.02       16.87      7.24 o
   7  -6   5      192.51      212.60      9.60 o
   8  -6   5       66.85       57.21      5.36 o
   9  -6   5        1.39       -4.72      8.56 o
  10  -6   5       23.94       21.68      6.99 o
  11  -6   5       94.85       72.63      8.81 o
 -10  -5   5        5.20        0.93      9.29 o
  -9  -5   5       12.53        9.43      8.28 o
  -8  -5   5        3.72       11.65      7.14 o
  -7  -5   5        1.47       11.22      6.27 o
  -6  -5   5      926.53      917.75     13.66 o
  -5  -5   5      420.19      428.53      9.36 o
  -4  -5   5      262.40      240.45      4.02 o
  -3  -5   5      685.54      614.04      8.78 o
  -2  -5   5      178.29      172.08      3.82 o
  -1  -5   5     1248.54     1217.57     21.73 o
   0  -5   5       86.34       90.33      3.07 o
   1  -5   5     1100.00     1152.14     22.49 o
   2  -5   5      279.82      273.51      4.21 o
   3  -5   5      244.76      233.18      4.18 o
   4  -5   5       26.22       15.05      2.73 o
   5  -5   5     1457.26     1417.88     18.65 o
   6  -5   5     1829.37     1834.84     29.53 o
   7  -5   5     1385.03     1354.79     22.78 o
   8  -5   5      404.17      432.01     15.91 o
   9  -5   5        3.07        4.36      6.21 o
  10  -5   5       37.11       33.43      7.35 o
  11  -5   5       38.94       39.09     20.52 o
 -10  -4   5        7.04       -0.07      8.71 o
  -9  -4   5       14.61        9.85      7.43 o
  -8  -4   5        1.33        6.45      5.51 o
  -7  -4   5       17.26       18.72      7.43 o
  -6  -4   5      992.37      932.88     23.49 o
  -5  -4   5      179.24      198.03      6.12 o
  -4  -4   5       14.43       11.02      1.45 o
  -3  -4   5       37.89       22.28      1.95 o
  -2  -4   5     1447.90     1455.93     21.55 o
  -1  -4   5      494.18      441.11      8.23 o
   0  -4   5     4071.87     4013.20     55.92 o
   1  -4   5     2141.94     2244.93     24.55 o
   2  -4   5     8162.96     8735.32     94.65 o
   3  -4   5       67.59       53.85      2.66 o
   4  -4   5       27.77       31.23      1.80 o
   5  -4   5        1.14       -2.22      2.22 o
   6  -4   5      103.36      111.15      5.92 o
   7  -4   5       15.87       18.73      4.78 o
   8  -4   5       48.96       46.09      6.02 o
   9  -4   5       23.41       12.08      6.47 o
  10  -4   5        0.68       -2.61      7.16 o
 -11  -3   5        0.60       -1.94      8.92 o
 -10  -3   5        4.19        0.59     12.49 o
  -9  -3   5       13.02       18.75      7.96 o
  -8  -3   5       11.01        3.49      6.43 o
  -7  -3   5      215.28      221.81     17.25 o
  -6  -3   5      239.04      211.24      7.32 o
  -5  -3   5      349.12      341.34      7.87 o
  -4  -3   5     3215.27     3187.52     40.83 o
  -3  -3   5       42.73       47.56      2.97 o
  -2  -3   5       20.62       16.97      1.49 o
  -1  -3   5     1238.32     1201.15     13.25 o
   0  -3   5      129.36      133.09      1.94 o
   1  -3   5      429.26      419.94      4.34 o
   2  -3   5     1650.80     1697.84     20.49 o
   3  -3   5     1462.78     1460.21     16.47 o
   4  -3   5      582.06      522.21      7.58 o
   5  -3   5      128.56      142.65      3.86 o
   6  -3   5        7.98       15.67      3.51 o
   7  -3   5       19.68        6.55      4.98 o
   8  -3   5        6.15       10.27      8.37 o
   9  -3   5       27.56        7.69      6.60 o
  10  -3   5       90.03       84.83     13.97 o
 -11  -2   5        5.83       17.25     13.68 o
 -10  -2   5       17.29       16.38     11.89 o
  -9  -2   5       77.38       75.00      7.96 o
  -8  -2   5       11.86       20.81      6.14 o
  -7  -2   5       11.48       14.39      4.95 o
  -6  -2   5      882.99      861.08     13.80 o
  -5  -2   5     1807.44     1829.13     40.58 o
  -4  -2   5       11.69       14.13      1.75 o
  -3  -2   5      135.36      145.00      2.49 o
  -2  -2   5      753.30      781.22      8.40 o
  -1  -2   5      385.34      430.51      4.82 o
   0  -2   5     3966.66     3654.76     34.58 o
   1  -2   5     2041.49     2115.52     23.05 o
   2  -2   5     2463.04     2515.34     29.62 o
   3  -2   5     2194.53     2325.80     30.60 o
   4  -2   5     1369.81     1335.62     18.52 o
   5  -2   5      252.52      258.03      6.46 o
   6  -2   5      104.92      116.13      5.60 o
   7  -2   5        0.37        3.31      5.01 o
   8  -2   5      218.90      191.43     12.74 o
   9  -2   5       13.83       14.56      8.55 o
  10  -2   5       16.02       32.11     15.46 o
 -12  -1   5        0.28       14.11     10.24 o
 -11  -1   5        0.40       -4.73      8.97 o
 -10  -1   5        1.18        2.31      8.62 o
  -9  -1   5        4.39       -0.04      6.14 o
  -8  -1   5      135.88      142.60      7.53 o
  -7  -1   5        7.98        6.24      2.43 o
  -6  -1   5     2003.63     1965.47     34.92 o
  -5  -1   5     1428.47     1387.63     18.69 o
  -4  -1   5      543.26      534.91      6.49 o
  -3  -1   5     1872.11     1859.32     21.77 o
  -2  -1   5     2218.18     2197.38     23.79 o
  -1  -1   5      366.72      373.08      4.58 o
   0  -1   5      113.35      112.86      2.28 o
   1  -1   5       23.58       26.75      1.82 o
   2  -1   5       12.17        8.49      1.51 o
   3  -1   5      142.85      144.30      3.55 o
   4  -1   5      951.18      905.47     14.86 o
   5  -1   5      652.63      596.97     20.59 o
   6  -1   5      321.38      298.93     12.24 o
   7  -1   5      226.77      208.23     16.14 o
   8  -1   5      166.52      190.12     11.89 o
   9  -1   5        3.55        6.50      9.40 o
 -12   0   5        2.76       -9.00     16.65 o
 -11   0   5        0.32        1.55      8.28 o
 -10   0   5       19.06       16.82      7.14 o
  -9   0   5      159.51      181.05      8.80 o
  -8   0   5      237.17      245.25     19.33 o
  -7   0   5        5.29        5.02      2.36 o
  -6   0   5      770.50      762.72     12.18 o
  -5   0   5      157.92      217.37      3.36 o
  -4   0   5        2.42        4.60      1.13 o
  -3   0   5     2825.35     2869.72     31.28 o
  -2   0   5     5077.98     4932.20     50.09 o
  -1   0   5    10457.61     9950.87    109.15 o
   0   0   5     3164.20     2848.75     38.07 o
   1   0   5     6989.40     6825.07     90.49 o
   2   0   5      808.64      682.39     12.34 o
   3   0   5      664.75      622.97     10.76 o
   4   0   5      282.71      267.23      7.54 o
   5   0   5      568.04      571.68     14.59 o
   6   0   5      103.28       77.51      8.46 o
   7   0   5        9.02       15.11      7.53 o
   8   0   5       97.24       92.97     11.00 o
   9   0   5       41.45       35.09     15.46 o
 -13   1   5        2.39       13.23     13.68 o
 -12   1   5       26.37       54.02     11.30 o
 -11   1   5       98.06      101.84      8.97 o
 -10   1   5        7.06        5.70      6.27 o
  -9   1   5       28.60       28.87      5.71 o
  -8   1   5      320.51      285.72      7.92 o
  -7   1   5     1708.38     1710.47     32.29 o
  -6   1   5     3243.52     3307.78     48.12 o
  -5   1   5     2632.22     2719.61     39.48 o
  -4   1   5      230.42      225.66      3.85 o
  -3   1   5      215.48      212.58      3.49 o
  -2   1   5        4.09        7.95      1.08 o
  -1   1   5       14.19       17.37      1.44 o
   0   1   5      119.69      123.64      3.14 o
   1   1   5      964.04      984.46     13.35 o
   2   1   5      750.85      757.99     10.75 o
   3   1   5     1293.94     1322.75     18.06 o
   4   1   5     1359.51     1349.24     23.96 o
   5   1   5      704.12      720.97     12.90 o
   6   1   5      187.31      219.16     24.68 o
   7   1   5       11.95       27.10      8.38 o
   8   1   5        7.77       12.06      9.22 o
 -13   2   5       79.30       97.12     17.84 o
 -12   2   5       26.20       33.24      8.43 o
 -11   2   5      125.56      136.96      8.97 o
 -10   2   5       19.02       15.46      8.92 o
  -9   2   5        1.54       -3.67      5.35 o
  -8   2   5      194.41      186.41      5.54 o
  -7   2   5      133.31      115.85      3.07 o
  -6   2   5      866.70      845.72     13.12 o
  -5   2   5      250.39      244.57      4.18 o
  -4   2   5     6535.38     6262.59     95.53 o
  -3   2   5      803.36      666.84      9.11 o
  -2   2   5     7193.70     6766.15    110.39 o
  -1   2   5     5660.98     5543.40    115.00 o
   0   2   5      299.35      440.43     10.00 o
   1   2   5      395.99      374.09      6.69 o
   2   2   5        6.90       11.97      2.32 o
   3   2   5        0.39        2.96      2.83 o
   4   2   5      144.70      185.72      5.87 o
   5   2   5       37.82       31.18      3.92 o
   6   2   5        6.06        3.29     10.41 o
   7   2   5      126.54      112.30     19.62 o
   8   2   5       31.85       33.90     16.06 o
 -13   3   5        0.23        0.15     13.68 o
 -12   3   5        5.97        6.73      7.69 o
 -11   3   5       16.44        1.71      6.38 o
 -10   3   5      376.06      355.07     12.70 o
  -9   3   5      194.86      220.86      5.91 o
  -8   3   5       47.61       36.18      2.08 o
  -7   3   5        1.60       10.22      1.66 o
  -6   3   5       66.50       78.35      2.13 o
  -5   3   5       41.89       33.65      1.75 o
  -4   3   5      880.37      906.44     18.44 o
  -3   3   5      259.58      253.22      5.13 o
  -2   3   5       85.41      103.73      3.58 o
  -1   3   5       37.85       26.10      1.73 o
   0   3   5     1020.18      974.17     17.37 o
   1   3   5      127.67      124.04      3.22 o
   2   3   5       14.19       16.47      2.05 o
   3   3   5       43.57       32.75      2.52 o
   4   3   5        2.40        2.95      3.61 o
   5   3   5       85.62       61.06      4.62 o
   6   3   5       56.98       88.02     17.84 o
   7   3   5        7.19       -1.11      9.64 o
 -14   4   5       13.97        2.38     16.65 o
 -13   4   5       21.74       37.44      8.69 o
 -12   4   5       38.04       28.79      7.26 o
 -11   4   5      146.86      153.49     11.30 o
 -10   4   5       55.95       65.25      7.14 o
  -9   4   5       20.29       24.79      2.70 o
  -8   4   5      363.01      358.42      5.98 o
  -7   4   5     1053.35     1117.40     15.03 o
  -6   4   5      566.35      602.90      9.40 o
  -5   4   5      425.76      336.96      5.64 o
  -4   4   5      158.82      138.60      4.20 o
  -3   4   5      664.94      660.08     22.00 o
  -2   4   5      693.76      723.71     23.79 o
  -1   4   5      699.17      715.39     24.38 o
   0   4   5       34.19       31.89      2.16 o
   1   4   5      559.16      583.62      9.56 o
   2   4   5      144.73      161.44      4.55 o
   3   4   5       88.41      109.52      3.42 o
   4   4   5        0.38       -0.65      3.68 o
   5   4   5        0.51        3.01      3.90 o
   6   4   5       69.95       76.47     10.51 o
 -14   5   5        0.05      -15.46     15.46 o
 -13   5   5        1.52        2.97     13.68 o
 -12   5   5       29.88       48.17     11.89 o
 -11   5   5       57.83       43.20      6.27 o
 -10   5   5        1.63        7.87      2.87 o
  -9   5   5       37.32       20.74      3.63 o
  -8   5   5      869.30      808.02     12.78 o
  -7   5   5     1594.78     1644.95     23.99 o
  -6   5   5      905.40      886.13     11.98 o
  -5   5   5      450.95      463.20      7.27 o
  -4   5   5      495.32      440.65     16.65 o
  -3   5   5       24.41       33.90      5.95 o
  -2   5   5       38.32       32.71      5.95 o
  -1   5   5      100.87       90.39      8.33 o
   0   5   5        1.72       11.51      3.41 o
   1   5   5      219.06      189.74      4.93 o
   2   5   5      427.47      376.60      7.73 o
   3   5   5       91.49       77.55      3.87 o
   4   5   5       58.74       60.85      4.04 o
   5   5   5       70.76       75.21      4.87 o
   6   5   5        7.59       10.70     14.27 o
 -14   6   5        0.29      -13.68     14.87 o
 -13   6   5      101.86      108.82     14.87 o
 -12   6   5       80.69       82.66     12.49 o
 -11   6   5       83.74       88.58      6.38 o
 -10   6   5       63.49       60.59      5.31 o
  -9   6   5       16.55       17.76      3.47 o
  -8   6   5       16.67       16.13      2.19 o
  -7   6   5      145.81      140.30      3.68 o
  -6   6   5      351.16      348.81      6.08 o
  -5   6   5     1081.47     1130.11     23.54 o
  -4   6   5     4064.18     4247.72    126.66 o
  -3   6   5     1196.05     1211.34     39.25 o
  -2   6   5       36.97       31.52      7.14 o
  -1   6   5     1498.99     1575.87     49.95 o
   0   6   5       79.74      100.76      7.93 o
   1   6   5       33.14       47.56      5.75 o
   2   6   5        9.24       16.07      3.34 o
   3   6   5       73.10       79.11      4.17 o
   4   6   5       54.54       63.38      7.64 o
   5   6   5        2.81       -0.22      4.70 o
 -14   7   5       13.68       20.22     14.87 o
 -13   7   5       22.32       19.03     13.08 o
 -12   7   5       41.16       51.74     11.89 o
 -11   7   5      555.88      569.69     15.86 o
 -10   7   5      387.65      394.61      9.93 o
  -9   7   5      191.89      201.37      6.87 o
  -8   7   5      771.56      783.00     11.18 o
  -7   7   5      148.94      143.97      5.41 o
  -6   7   5       46.08       36.45      2.58 o
  -5   7   5        5.12        4.88      3.96 o
  -4   7   5        7.60       14.57      5.05 o
  -3   7   5        9.41        3.67      4.82 o
  -2   7   5      166.26      144.25      7.96 o
  -1   7   5      371.56      316.96     18.43 o
   0   7   5       66.41       74.72      3.51 o
   1   7   5       50.26       54.96      3.25 o
   2   7   5       21.66       28.95      3.77 o
   3   7   5       19.08       33.64      4.75 o
   4   7   5       12.67       20.00      5.50 o
 -14   8   5       18.78       33.30     14.87 o
 -13   8   5        0.81       11.89     13.68 o
 -12   8   5        0.83       -1.78      6.03 o
 -11   8   5       32.55       39.43      4.94 o
 -10   8   5        2.23        7.41      4.04 o
  -9   8   5        0.79        2.08      2.46 o
  -8   8   5      206.23      206.12      9.87 o
  -7   8   5      611.37      577.35      8.80 o
  -6   8   5      224.57      220.96      9.24 o
  -5   8   5       40.31       31.81      4.84 o
  -4   8   5      548.41      583.05     17.03 o
  -3   8   5     1293.11     1330.95     32.12 o
  -2   8   5        9.12        5.48      5.57 o
  -1   8   5        0.10        4.16      9.51 o
   0   8   5        7.11        7.30      3.14 o
   1   8   5        0.99       -1.65      3.35 o
   2   8   5        0.51       -1.29      4.20 o
   3   8   5        0.05        6.52      5.63 o
 -13   9   5       24.73       29.73     13.68 o
 -12   9   5        1.19        6.61      6.70 o
 -11   9   5       58.75       66.43      5.21 o
 -10   9   5       65.88       79.78      5.03 o
  -9   9   5       15.47       10.51      2.82 o
  -8   9   5        1.87        3.69      2.54 o
  -7   9   5       78.92       75.98      2.86 o
  -6   9   5        2.04        0.75      5.27 o
  -5   9   5        0.63       -4.16      4.95 o
  -4   9   5       64.50       59.33      8.62 o
  -3   9   5       16.76       16.94      8.92 o
  -2   9   5      135.53      123.88      8.13 o
  -1   9   5       42.01       39.25     10.70 o
   0   9   5        9.37       10.89      3.91 o
   1   9   5       16.39        9.14      3.98 o
   2   9   5        2.62       -5.22      5.72 o
 -13  10   5        0.70       -5.20      8.03 o
 -12  10   5       19.90        9.09      7.14 o
 -11  10   5        2.12       14.39      4.94 o
 -10  10   5      202.66      220.91      8.64 o
  -9  10   5        7.88       15.24      3.16 o
  -8  10   5        3.41        5.17      2.74 o
  -7  10   5       21.82       27.38      4.03 o
  -6  10   5       10.46       15.58      6.27 o
  -5  10   5      247.69      255.11     19.03 o
  -4  10   5      372.38      354.36     14.92 o
  -3  10   5       17.72       25.06      7.35 o
  -2  10   5       11.94       14.27     11.30 o
  -1  10   5        8.88       14.87     12.49 o
   0  10   5        0.13       -3.08      4.43 o
   1  10   5        1.25       -6.18      7.92 o
 -12  11   5       10.64       -1.92      5.64 o
 -11  11   5       70.31       48.48      5.58 o
 -10  11   5      239.02      226.91     10.03 o
  -9  11   5        1.20        2.03      3.22 o
  -8  11   5      190.91      191.37      8.70 o
  -7  11   5       20.06       11.16      8.92 o
  -6  11   5       67.32       60.92     11.60 o
  -5  11   5       12.96       12.49     11.30 o
  -4  11   5        2.61       10.48      8.92 o
  -3  11   5       10.25       14.87     12.49 o
  -2  11   5        8.17        5.95     13.08 o
  -1  11   5       17.97       14.27     14.27 o
 -11  12   5        6.73        8.17      5.56 o
 -10  12   5        1.33        3.61      5.60 o
  -9  12   5        2.69        4.38      3.55 o
  -8  12   5       47.27       37.46      4.02 o
  -7  12   5       21.29       21.06      8.00 o
  -6  12   5       51.67       71.36     14.27 o
  -5  12   5       10.10       14.87     12.49 o
  -4  12   5        8.91       -4.76     13.08 o
  -3  12   5       43.57       60.06     14.87 o
  -9  13   5        0.13       -3.24      3.24 o
  -8  13   5        9.02       10.22      5.56 o
  -7  13   5        0.45        8.34      8.86 o
  -6  13   5        0.21        2.38     13.68 o
   2 -14   6        8.21        7.21      4.96 o
   3 -14   6        5.98        2.64      5.93 o
   4 -14   6        6.08       -7.52      7.52 o
   5 -14   6        4.28       11.19      7.59 o
   6 -14   6        2.72       10.90      9.03 o
   0 -13   6        1.71        0.74      4.55 o
   1 -13   6        3.03        0.38      4.55 o
   2 -13   6        5.83        1.27      4.38 o
   3 -13   6       19.27       21.50      4.72 o
   4 -13   6       18.25        5.09      5.20 o
   5 -13   6        3.29       -1.93      7.03 o
   6 -13   6        5.14       -3.68      7.03 o
   7 -13   6        7.44        6.29      7.37 o
   8 -13   6       23.01       28.09      8.27 o
  -2 -12   6        1.03        1.22      6.69 o
  -1 -12   6        2.88        0.01      4.56 o
   0 -12   6        5.55        2.68      4.07 o
   1 -12   6       15.66       24.59      4.14 o
   2 -12   6       14.58       16.06      3.98 o
   3 -12   6       17.83       19.51      4.29 o
   4 -12   6       16.74        1.20      4.06 o
   5 -12   6       53.18       60.80      6.97 o
   6 -12   6      111.71      115.11      8.47 o
   7 -12   6      268.66      235.86      9.88 o
   8 -12   6      134.42      127.00      8.87 o
   9 -12   6       95.18      100.46      9.49 o
  -4 -11   6        0.66        4.16     13.08 o
  -3 -11   6        0.19        5.35     11.30 o
  -2 -11   6        3.42        9.51      5.61 o
  -1 -11   6        9.25        8.04      4.03 o
   0 -11   6       75.66       72.85      4.12 o
   1 -11   6       41.78       36.57      3.69 o
   2 -11   6      407.52      380.83      8.55 o
   3 -11   6        2.14       -1.43      3.47 o
   4 -11   6       58.88       42.45      4.05 o
   5 -11   6       73.10       60.54      8.24 o
   6 -11   6      116.22       86.88     13.38 o
   7 -11   6       42.96       32.87      8.97 o
   8 -11   6      104.17      109.12     10.91 o
   9 -11   6       90.64       92.23     10.93 o
  -5 -10   6       23.00       29.14     13.08 o
  -4 -10   6        0.30       -0.59     11.30 o
  -3 -10   6       24.99       30.55      4.76 o
  -2 -10   6       41.74       54.69      5.24 o
  -1 -10   6       19.62       22.51      3.49 o
   0 -10   6       85.91       91.63      4.14 o
   1 -10   6      100.69      105.45     11.10 o
   2 -10   6      809.93      851.14     15.95 o
   3 -10   6      559.43      581.75     11.46 o
   4 -10   6       77.24       72.78      5.58 o
   5 -10   6      172.64      146.04      9.14 o
   6 -10   6      204.82      197.71     16.06 o
   7 -10   6      141.71      152.98     10.24 o
   8 -10   6       36.88       44.04      7.55 o
   9 -10   6        6.79       12.20      9.64 o
  10 -10   6        0.03       -1.15     10.24 o
  -6  -9   6        3.49       14.87     13.08 o
  -5  -9   6       23.77       22.60     11.30 o
  -4  -9   6       45.55       46.58      7.33 o
  -3  -9   6        5.65       24.43      6.02 o
  -2  -9   6        9.23        0.87      3.17 o
  -1  -9   6      109.39       91.58      4.38 o
   0  -9   6      183.86      146.88      4.98 o
   1  -9   6        3.77        3.77      2.77 o
   2  -9   6      235.88      223.35      7.35 o
   3  -9   6       75.59       68.01      4.00 o
   4  -9   6        6.63        0.04      3.45 o
   5  -9   6       26.78       36.98      5.00 o
   6  -9   6       95.25       99.06      6.36 o
   7  -9   6      485.33      446.07     21.15 o
   8  -9   6      273.32      272.33     27.95 o
   9  -9   6      302.48      310.46     17.25 o
  10  -9   6       97.07      124.88     16.65 o
  -7  -8   6        7.00        7.73     13.68 o
  -6  -8   6        1.18       -1.19     11.30 o
  -5  -8   6       23.21       36.87     10.70 o
  -4  -8   6       20.59       25.62      3.95 o
  -3  -8   6        0.95       -0.93      3.57 o
  -2  -8   6       36.41       36.66      3.60 o
  -1  -8   6      124.92      162.93      5.03 o
   0  -8   6      101.73      130.95      4.43 o
   1  -8   6      169.98      179.68      5.27 o
   2  -8   6      269.93      256.18      7.25 o
   3  -8   6      743.95      728.02     11.45 o
   4  -8   6      169.39      182.17      5.04 o
   5  -8   6       54.67       55.74      6.97 o
   6  -8   6       56.65       41.18      5.41 o
   7  -8   6      150.02      138.72      5.24 o
   8  -8   6      216.61      203.04     12.27 o
   9  -8   6       16.50       22.58     10.52 o
  10  -8   6       18.50       14.48      7.13 o
  -8  -7   6        4.72       17.25     13.68 o
  -7  -7   6       22.86       17.84     11.89 o
  -6  -7   6        2.47       17.84     10.11 o
  -5  -7   6       20.84        5.35      3.45 o
  -4  -7   6      115.86       81.28      4.24 o
  -3  -7   6       40.57       21.49      2.65 o
  -2  -7   6       46.73       50.05      2.49 o
  -1  -7   6      162.37      166.15      4.20 o
   0  -7   6       70.62       73.33      3.00 o
   1  -7   6      460.08      449.53      7.35 o
   2  -7   6      116.21      105.08      4.86 o
   3  -7   6      144.44      112.67      4.18 o
   4  -7   6      495.77      488.62      9.45 o
   5  -7   6        4.55        8.46      3.86 o
   6  -7   6      139.78      134.48      4.75 o
   7  -7   6        6.78        5.74      4.98 o
   8  -7   6      111.20       87.08      7.12 o
   9  -7   6      135.49      124.32      7.68 o
  10  -7   6       80.37       71.48      7.83 o
  -9  -6   6        1.79       12.49     13.68 o
  -8  -6   6        9.07       10.70     11.89 o
  -7  -6   6        5.95        1.78     10.11 o
  -6  -6   6        0.81       20.22      7.14 o
  -5  -6   6      196.33      186.90      6.50 o
  -4  -6   6       15.34       16.09      2.36 o
  -3  -6   6       24.25       29.61      1.79 o
  -2  -6   6      131.96      128.45      3.78 o
  -1  -6   6       13.70        9.91      2.32 o
   0  -6   6      611.75      664.83     20.60 o
   1  -6   6       15.00        8.12      1.87 o
   2  -6   6      784.56      705.68      9.10 o
   3  -6   6      418.67      312.43      6.95 o
   4  -6   6     1592.43     1421.71     22.87 o
   5  -6   6     2958.21     2955.76     46.35 o
   6  -6   6      922.68      961.30     16.97 o
   7  -6   6       35.08       41.15      4.65 o
   8  -6   6        1.64       -1.41      5.51 o
   9  -6   6       72.54       60.79      7.09 o
  10  -6   6        8.17        5.96      7.34 o
 -10  -5   6        0.80      -13.68     13.68 o
  -9  -5   6        0.08        4.19      7.86 o
  -8  -5   6       72.98       83.89     11.60 o
  -7  -5   6       41.08       50.24      5.41 o
  -6  -5   6      180.50      188.77     12.54 o
  -5  -5   6       11.20       13.34      3.86 o
  -4  -5   6      306.60      317.92      6.18 o
  -3  -5   6        6.30        5.72      1.68 o
  -2  -5   6     1239.53     1143.47     15.68 o
  -1  -5   6      177.14      178.05      4.42 o
   0  -5   6     2616.06     2554.95     47.89 o
   1  -5   6       61.78       71.16      3.78 o
   2  -5   6      363.93      346.67      5.90 o
   3  -5   6       57.83       64.43      2.76 o
   4  -5   6      140.51      126.70      4.02 o
   5  -5   6      599.64      588.46     10.17 o
   6  -5   6      555.14      543.15     19.66 o
   7  -5   6      595.25      590.96     18.63 o
   8  -5   6      337.07      371.52     16.78 o
   9  -5   6      434.83      421.80     23.08 o
  10  -5   6       77.68       77.94      8.04 o
 -10  -4   6        0.21        0.40      8.00 o
  -9  -4   6        8.08       10.70     11.30 o
  -8  -4   6       60.74       66.05      7.77 o
  -7  -4   6      494.53      459.84     14.89 o
  -6  -4   6       66.40       59.43      5.27 o
  -5  -4   6      115.19      135.14      6.97 o
  -4  -4   6        9.50       10.39      1.58 o
  -3  -4   6      675.32      648.64     12.04 o
  -2  -4   6      603.36      545.42      7.88 o
  -1  -4   6     2777.57     2571.65     33.87 o
   0  -4   6     2313.05     2216.87     26.34 o
   1  -4   6     7727.77     7610.30     77.29 o
   2  -4   6     9135.54     9157.25     99.28 o
   3  -4   6     1861.20     1643.62     20.32 o
   4  -4   6       60.51       68.42      4.25 o
   5  -4   6       45.92       52.86      3.67 o
   6  -4   6       35.85       37.23      4.03 o
   7  -4   6      149.48      128.29      6.71 o
   8  -4   6        0.77        3.86      6.12 o
   9  -4   6       99.63       91.25      7.77 o
  10  -4   6       82.91       67.96     10.24 o
 -11  -3   6       11.29        7.73     13.68 o
 -10  -3   6        1.23      -16.95     16.95 o
  -9  -3   6       48.64       74.07      8.55 o
  -8  -3   6       12.68        5.08      6.27 o
  -7  -3   6      505.14      508.28     16.35 o
  -6  -3   6      481.34      449.38      9.82 o
  -5  -3   6     1300.57     1284.13     19.69 o
  -4  -3   6      784.19      811.22     12.88 o
  -3  -3   6     1443.41     1467.18     19.82 o
  -2  -3   6        8.43        9.03      1.02 o
  -1  -3   6       19.87       11.98      1.01 o
   0  -3   6       40.69       34.70      1.50 o
   1  -3   6        4.18        2.08      1.18 o
   2  -3   6      179.69      202.14      3.92 o
   3  -3   6      462.51      444.14      6.70 o
   4  -3   6     1502.40     1418.84     18.15 o
   5  -3   6     1482.15     1448.79     23.69 o
   6  -3   6      355.06      354.24     11.54 o
   7  -3   6      318.08      329.08     11.63 o
   8  -3   6       26.17       15.26      6.25 o
   9  -3   6       11.95       30.72      9.40 o
 -12  -2   6        8.67       -5.95     14.27 o
 -11  -2   6       12.60       20.13      9.56 o
 -10  -2   6       34.29       31.07      8.28 o
  -9  -2   6        0.88       -6.70      6.70 o
  -8  -2   6       31.67       20.94      5.83 o
  -7  -2   6       27.13       30.51      5.65 o
  -6  -2   6      295.82      303.11      7.66 o
  -5  -2   6      525.20      441.94      7.07 o
  -4  -2   6      473.08      400.35      6.32 o
  -3  -2   6      301.65      285.36      3.74 o
  -2  -2   6      481.29      480.34      5.19 o
  -1  -2   6     1725.03     1653.75     16.39 o
   0  -2   6     1106.82     1076.86     10.70 o
   1  -2   6       27.10       15.79      1.42 o
   2  -2   6        5.21       12.38      1.55 o
   3  -2   6      224.31      216.76      4.74 o
   4  -2   6      192.69      182.26      7.90 o
   5  -2   6      167.96      180.35      8.38 o
   6  -2   6        0.10        1.09      4.91 o
   7  -2   6        0.10       -0.23      5.56 o
   8  -2   6        0.32       -5.67     11.00 o
   9  -2   6        0.01        2.70      9.14 o
 -12  -1   6        0.08        0.35      9.99 o
 -11  -1   6        0.71        3.48      8.56 o
 -10  -1   6        0.19       -5.20      7.26 o
  -9  -1   6        6.25        7.54      6.27 o
  -8  -1   6       49.86       41.09      5.71 o
  -7  -1   6        4.73        4.73      4.40 o
  -6  -1   6       49.32       47.35      2.58 o
  -5  -1   6      194.60      175.77      3.37 o
  -4  -1   6      241.39      236.16      3.78 o
  -3  -1   6      738.66      722.86      9.02 o
  -2  -1   6     1045.12     1030.06     14.56 o
  -1  -1   6      441.41      461.53      6.83 o
   0  -1   6       17.51       22.82      1.54 o
   1  -1   6      145.58      132.12      2.98 o
   2  -1   6      409.17      388.58      5.88 o
   3  -1   6       68.80       65.11      3.48 o
   4  -1   6       21.33       26.68      3.78 o
   5  -1   6        9.64        2.91      3.67 o
   6  -1   6       79.44       62.30      7.60 o
   7  -1   6      157.06      136.46      9.45 o
   8  -1   6       48.88       46.85     12.79 o
   9  -1   6       31.36       24.98     15.46 o
 -13   0   6        0.30      -10.29     10.29 o
 -12   0   6        4.05       -2.44      9.29 o
 -11   0   6        9.97        4.58      8.13 o
 -10   0   6        1.24       -5.69      6.70 o
  -9   0   6        5.65       11.28      5.83 o
  -8   0   6       33.61       39.16      5.27 o
  -7   0   6      299.87      344.45     14.19 o
  -6   0   6      199.75      224.36      6.33 o
  -5   0   6       46.02       37.92      3.00 o
  -4   0   6       59.33       29.59      2.70 o
  -3   0   6      734.61      867.20     13.18 o
  -2   0   6      464.75      478.62      6.34 o
  -1   0   6     1056.28     1052.65     13.03 o
   0   0   6     5127.11     4941.01     54.72 o
   1   0   6     4975.18     4847.37     64.60 o
   2   0   6     2413.09     2352.93     30.97 o
   3   0   6     1164.09     1169.58     16.27 o
   4   0   6       78.57       92.73      3.93 o
   5   0   6      443.42      466.92     13.07 o
   6   0   6      111.25       99.56     20.52 o
   7   0   6      370.28      401.93     20.52 o
   8   0   6        3.06       -0.41      9.45 o
 -13   1   6        0.05       12.60      9.86 o
 -12   1   6       14.08       32.54     16.06 o
 -11   1   6        9.64        5.60      7.26 o
 -10   1   6       66.79       57.55      7.00 o
  -9   1   6      349.81      311.56     11.85 o
  -8   1   6      543.65      489.82     10.94 o
  -7   1   6      251.28      243.65      6.27 o
  -6   1   6      693.87      731.11     11.55 o
  -5   1   6     2508.75     2607.68     37.99 o
  -4   1   6     2264.55     2243.91     29.58 o
  -3   1   6     1338.04     1169.34     14.40 o
  -2   1   6      288.55      265.44      5.63 o
  -1   1   6        0.10       -1.41      1.41 o
   0   1   6      103.89      108.86      3.56 o
   1   1   6      197.17      196.57      5.80 o
   2   1   6     1132.88     1063.71     14.84 o
   3   1   6      778.62      746.77     14.76 o
   4   1   6     1074.82     1058.42     22.00 o
   5   1   6      172.51      198.17      6.84 o
   6   1   6       12.24       29.36      7.96 o
   7   1   6       41.52       62.82      9.64 o
   8   1   6       27.74       47.57     16.06 o
 -13   2   6       29.69       10.14      9.12 o
 -12   2   6        2.08        2.93      8.03 o
 -11   2   6       74.31       84.86      8.00 o
 -10   2   6       69.02       72.43      6.57 o
  -9   2   6      261.71      273.51     10.72 o
  -8   2   6       33.61       30.63      3.78 o
  -7   2   6      157.19      139.49      4.31 o
  -6   2   6       11.24       24.26      2.09 o
  -5   2   6      798.28      739.33     10.39 o
  -4   2   6     1947.16     1924.39     28.13 o
  -3   2   6     8789.57     9545.99    137.14 o
  -2   2   6     9808.31    10051.79    144.40 o
  -1   2   6       39.09       98.62      3.88 o
   0   2   6     3226.00     2970.58     59.24 o
   1   2   6        6.20        8.14      1.87 o
   2   2   6      383.39      381.27      6.78 o
   3   2   6        1.14       -2.23      3.11 o
   4   2   6      245.52      249.19      7.52 o
   5   2   6      175.53      176.82      5.99 o
   6   2   6        8.09       -1.48     11.30 o
   7   2   6        4.54        4.08     10.11 o
 -14   3   6        0.11       -1.19     16.65 o
 -13   3   6        9.95        4.79      8.69 o
 -12   3   6       63.72       55.68      8.13 o
 -11   3   6       19.49       33.86      6.70 o
 -10   3   6        2.46        0.30      5.27 o
  -9   3   6      215.92      229.58     11.89 o
  -8   3   6     1563.76     1575.02     21.42 o
  -7   3   6     1153.42     1222.09     21.03 o
  -6   3   6      473.68      461.76      8.93 o
  -5   3   6       94.13       89.18      3.93 o
  -4   3   6      212.75      209.36      4.78 o
  -3   3   6        2.79        2.40      1.40 o
  -2   3   6        9.20        7.52      2.99 o
  -1   3   6      217.53      188.74      5.01 o
   0   3   6      342.31      326.28      7.17 o
   1   3   6      734.05      696.32     12.73 o
   2   3   6      310.22      299.94      6.14 o
   3   3   6      211.83      240.88      6.17 o
   4   3   6      155.73      165.87      7.81 o
   5   3   6       72.59       82.79      5.21 o
   6   3   6        2.17        9.51      9.25 o
   7   3   6        5.75       -5.95     14.87 o
 -14   4   6       58.47       74.93     17.25 o
 -13   4   6        1.06        0.00     14.27 o
 -12   4   6       14.26       21.05      6.93 o
 -11   4   6       11.19        6.78      5.94 o
 -10   4   6      102.39       98.00      6.14 o
  -9   4   6       29.57       29.62      3.00 o
  -8   4   6       11.00        8.85      2.37 o
  -7   4   6       92.42       94.99      3.58 o
  -6   4   6      464.27      485.05      9.33 o
  -5   4   6     3753.69     3606.63     59.21 o
  -4   4   6      358.07      262.10      4.88 o
  -3   4   6      626.44      535.62     10.10 o
  -2   4   6     1173.74     1206.74     21.13 o
  -1   4   6      141.02      137.87      4.16 o
   0   4   6      264.56      293.31      8.02 o
   1   4   6       14.22       17.29      2.48 o
   2   4   6        1.69        3.36      2.69 o
   3   4   6       11.85       21.62      3.39 o
   4   4   6        0.31        7.84      4.47 o
   5   4   6       24.43       39.14      5.32 o
   6   4   6       12.80       -4.76     14.27 o
 -14   5   6        0.33        0.00     15.46 o
 -13   5   6        0.13        5.95     13.68 o
 -12   5   6       40.79       46.98     12.49 o
 -11   5   6      199.20      180.18     13.08 o
 -10   5   6        8.43       16.40      3.53 o
  -9   5   6       13.18       25.43      4.87 o
  -8   5   6       42.14       28.90      3.43 o
  -7   5   6      662.56      588.82      8.63 o
  -6   5   6      479.25      482.27      9.12 o
  -5   5   6     1296.20     1206.66     20.32 o
  -4   5   6       23.14       19.17      2.35 o
  -3   5   6      115.07      130.83      8.92 o
  -2   5   6        0.47       -1.78      6.54 o
  -1   5   6        2.85        4.96      2.62 o
   0   5   6       46.85       37.83      2.14 o
   1   5   6        0.38        1.99      2.40 o
   2   5   6       20.14        8.63      2.72 o
   3   5   6       32.92       18.89      3.55 o
   4   5   6       13.53        5.95      4.86 o
   5   5   6        1.32        3.81      5.98 o
 -14   6   6        0.18      -14.87     14.87 o
 -13   6   6        1.67       17.84     13.68 o
 -12   6   6        0.75       19.03     11.89 o
 -11   6   6      120.59      117.88      7.43 o
 -10   6   6      126.99      126.27      5.28 o
  -9   6   6       86.91       84.47      3.63 o
  -8   6   6      172.95      184.83      4.56 o
  -7   6   6        1.12        2.69      2.05 o
  -6   6   6      138.49      191.36      5.03 o
  -5   6   6      254.34      324.56      7.99 o
  -4   6   6        5.15        7.73      7.14 o
  -3   6   6      818.85      865.24     30.33 o
  -2   6   6      428.70      454.92     19.62 o
  -1   6   6       14.63        5.35      8.33 o
   0   6   6      242.26      301.10      7.80 o
   1   6   6       76.27       98.48      3.77 o
   2   6   6       49.90       64.55      3.61 o
   3   6   6       40.32       66.48      4.51 o
   4   6   6        0.95        0.28      5.49 o
 -14   7   6        1.95        5.95     14.87 o
 -13   7   6       31.60       23.19     13.08 o
 -12   7   6       66.00       51.14     11.89 o
 -11   7   6       10.81        4.36      4.48 o
 -10   7   6      280.97      256.71     14.25 o
  -9   7   6      357.27      330.05      6.48 o
  -8   7   6      388.48      362.14      6.84 o
  -7   7   6      102.06      104.71      5.58 o
  -6   7   6        7.51       10.02      2.68 o
  -4   7   6      437.47      446.60     20.22 o
  -3   7   6        6.18       12.49      8.33 o
  -2   7   6       78.07       40.44      9.51 o
  -1   7   6        1.74       -1.78      9.51 o
   0   7   6      306.11      294.09      8.29 o
   1   7   6       59.76       50.21      3.71 o
   2   7   6       86.99      101.13      4.92 o
   3   7   6       17.20       21.93      4.40 o
 -14   8   6        9.29        9.51     14.87 o
 -13   8   6       28.13       24.98     13.08 o
 -12   8   6        0.39        3.99     11.30 o
 -11   8   6       46.81       39.31      4.81 o
 -10   8   6      101.48       93.10      5.68 o
  -9   8   6        0.69       -2.59      2.59 o
  -8   8   6       25.60       32.47      2.84 o
  -7   8   6       13.87       12.96      2.39 o
  -5   8   6     1604.50     1642.48     52.93 o
  -4   8   6      776.77      859.89     32.11 o
  -3   8   6        4.92        9.51      9.51 o
  -2   8   6      108.81      124.29     12.49 o
  -1   8   6        0.57       -9.51     10.70 o
   0   8   6       37.04       42.27      4.29 o
   1   8   6        3.40        4.90      3.92 o
   2   8   6        2.35        1.56      5.27 o
 -13   9   6        3.90        1.19     13.08 o
 -12   9   6      171.92      161.43      8.71 o
 -11   9   6      575.70      595.40     13.66 o
 -10   9   6        9.33       15.37      4.32 o
  -9   9   6      207.26      213.18      9.87 o
  -8   9   6       17.72       10.65      2.74 o
  -7   9   6       73.60       74.90      5.32 o
  -5   9   6        0.85        6.54      9.51 o
  -4   9   6        0.94        7.14     10.70 o
  -3   9   6      197.37      172.45     14.27 o
  -2   9   6        1.26        0.00     11.30 o
  -1   9   6       21.92       17.25     11.89 o
   0   9   6        0.17       -3.77      4.46 o
   1   9   6        7.82       15.40      4.45 o
 -13  10   6        0.02       -5.73      7.69 o
 -12  10   6        2.14        4.08      5.51 o
 -11  10   6        2.45        2.84      4.94 o
 -10  10   6        0.47        2.22      5.67 o
  -9  10   6      234.32      237.02     11.16 o
  -8  10   6       39.32       46.43      3.26 o
  -7  10   6       11.30       35.09      8.33 o
  -5  10   6        8.39        1.19     10.70 o
  -4  10   6       95.10      106.45     13.68 o
  -3  10   6        9.60       14.27     11.89 o
  -2  10   6        2.51       -2.38     12.49 o
  -1  10   6        3.21      -11.89     13.08 o
   0  10   6        0.46        1.40      8.08 o
 -12  11   6        8.07        1.44      5.64 o
 -11  11   6        0.67       -4.98      4.98 o
 -10  11   6        1.98        3.28      6.00 o
  -9  11   6        6.79        0.25      3.51 o
  -8  11   6        0.91       -4.08      4.08 o
  -4  11   6       10.86      -12.49     12.49 o
  -3  11   6        4.29       17.84     13.68 o
  -2  11   6        2.14       -8.33     13.68 o
 -11  12   6        7.37       13.95      6.85 o
 -10  12   6        1.15        9.23      7.43 o
  -9  12   6        2.33        5.22      3.73 o
  -8  12   6       17.34       17.34      5.58 o
  -4  12   6        0.19        0.59     14.27 o
   3 -14   7        2.40       18.43     11.89 o
   4 -14   7        3.71       -5.49     15.76 o
   0 -13   7        0.40       13.40      7.00 o
   1 -13   7       31.16       12.89      7.23 o
   2 -13   7        0.17       -4.50      7.11 o
   3 -13   7       23.52       14.63      7.19 o
   4 -13   7        6.93       11.94      7.30 o
   5 -13   7       17.25       22.85      7.45 o
   6 -13   7        0.07       -3.72      7.57 o
   7 -13   7        8.61       18.21      8.78 o
  -2 -12   7        0.02        1.78     13.08 o
  -1 -12   7       15.83        9.51     12.49 o
   0 -12   7        5.00        1.79      7.29 o
   1 -12   7       16.11       21.85      5.13 o
   2 -12   7       79.20       60.36      5.73 o
   3 -12   7       11.10       -0.93      6.42 o
   4 -12   7       12.95        8.59      6.66 o
   5 -12   7       43.99       41.18      8.45 o
   6 -12   7       46.20       42.14     10.11 o
   7 -12   7        6.21       -0.43      9.87 o
   8 -12   7       74.39       80.91     11.35 o
  -4 -11   7        0.08        2.97     13.08 o
  -3 -11   7        0.90       18.43     12.49 o
  -2 -11   7        6.47        4.16     10.70 o
  -1 -11   7        8.40       19.43      5.84 o
   0 -11   7       80.58       85.02      4.63 o
   1 -11   7       21.01       29.36      4.06 o
   2 -11   7        3.26        1.55      3.71 o
   3 -11   7       99.04       77.45      8.45 o
   4 -11   7      169.55      150.37     10.14 o
   5 -11   7       28.67        8.98      8.28 o
   6 -11   7       21.56       11.36      8.80 o
   7 -11   7        1.09        3.87     16.35 o
   8 -11   7        7.00        5.75      8.24 o
   9 -11   7        4.81        8.18     10.30 o
  -5 -10   7        3.31        6.54     12.49 o
  -4 -10   7        1.23       11.30     11.89 o
  -3 -10   7        5.05        1.78     10.70 o
  -2 -10   7       58.40       52.86      7.83 o
  -1 -10   7       84.06       96.37      8.07 o
   0 -10   7       23.28       38.64      3.76 o
   1 -10   7       98.60      111.11      8.41 o
   2 -10   7       12.69       22.37      4.39 o
   3 -10   7       17.14       14.21      6.03 o
   4 -10   7       90.30       97.37      9.00 o
   5 -10   7      514.64      545.79     50.84 o
   6 -10   7      574.79      581.75     46.98 o
   7 -10   7      335.65      378.56     18.49 o
   8 -10   7      110.59      135.46     10.20 o
   9 -10   7       28.49       32.26     12.19 o
  -6  -9   7        2.97       17.25     13.68 o
  -5  -9   7        1.87        2.97     11.30 o
  -4  -9   7        2.20       12.49     10.70 o
  -3  -9   7       91.09      106.97      5.42 o
  -2  -9   7       35.21       31.35      3.45 o
  -1  -9   7       29.49       23.08      3.15 o
   0  -9   7      228.97      201.28      6.14 o
   1  -9   7      772.27      728.94     14.45 o
   2  -9   7      171.08      155.85      8.98 o
   3  -9   7        3.55        7.22      3.08 o
   4  -9   7      156.55      151.11      6.78 o
   5  -9   7       76.98       66.33      5.90 o
   6  -9   7       94.47      113.51     13.89 o
   7  -9   7      256.21      248.42     12.66 o
   8  -9   7      457.27      441.79     19.07 o
   9  -9   7      252.17      264.03     19.62 o
  -7  -8   7        0.19      -10.70     13.08 o
  -6  -8   7       44.24       65.41     12.49 o
  -5  -8   7       34.18       33.90     10.70 o
  -4  -8   7       81.58       82.06     10.70 o
  -3  -8   7       18.38       26.59      4.03 o
  -2  -8   7       17.72       28.14      3.95 o
  -1  -8   7      305.14      322.67     11.07 o
   0  -8   7      406.85      417.33     10.73 o
   1  -8   7      434.67      439.02      9.57 o
   2  -8   7      734.77      787.69     13.30 o
   3  -8   7      688.94      717.60     14.94 o
   4  -8   7      665.33      674.36     15.58 o
   5  -8   7      185.35      195.93      8.29 o
   6  -8   7        4.38       -5.20      5.67 o
   7  -8   7        0.09        6.98      6.20 o
   8  -8   7        2.67        6.73      6.60 o
   9  -8   7        7.99       14.00      9.14 o
  10  -8   7        4.33      -14.87     14.87 o
  -8  -7   7        6.85       22.60     13.68 o
  -7  -7   7       35.81       63.03     12.49 o
  -6  -7   7       59.23       61.25     11.30 o
  -5  -7   7       18.42       11.30      8.92 o
  -4  -7   7       92.25       99.42     10.21 o
  -3  -7   7      218.51      165.72      4.78 o
  -2  -7   7       43.08       31.17      2.59 o
  -1  -7   7      196.40      185.48      5.40 o
   0  -7   7       99.81      106.32      4.68 o
   1  -7   7      110.82      115.37      8.92 o
   2  -7   7       80.84       66.96      7.43 o
   3  -7   7        2.11        0.51      2.62 o
   4  -7   7      115.33      118.12      4.86 o
   5  -7   7      455.40      447.11     14.25 o
   6  -7   7      463.20      454.66      9.72 o
   7  -7   7       55.01       83.39      5.37 o
   8  -7   7       87.09       78.89      6.90 o
   9  -7   7        0.51        3.73      6.71 o
  10  -7   7        1.52       -1.93      7.59 o
  -9  -6   7       11.85       -1.78     13.68 o
  -8  -6   7       20.14       22.60     11.89 o
  -7  -6   7        0.21        8.92     10.11 o
  -6  -6   7        7.87       13.68      8.92 o
  -5  -6   7        0.34       -0.78     10.11 o
  -4  -6   7        3.86        5.65      2.86 o
  -3  -6   7        8.15       11.73      2.53 o
  -2  -6   7        5.63        4.82      2.57 o
  -1  -6   7        2.17        6.17      2.47 o
   0  -6   7     1060.36     1088.63     16.82 o
   1  -6   7      842.27      902.58     27.36 o
   2  -6   7        0.80       -1.11      1.99 o
   3  -6   7      786.78      748.03     12.74 o
   4  -6   7      336.58      299.19      9.94 o
   5  -6   7      175.54      174.16      7.37 o
   6  -6   7      409.83      396.31     14.93 o
   7  -6   7      192.46      204.78      7.28 o
   8  -6   7       32.54       48.25      6.56 o
   9  -6   7        2.08        0.22      6.99 o
 -10  -5   7        4.42       -8.33     13.68 o
  -9  -5   7       39.36       41.03     13.08 o
  -8  -5   7        0.20        3.57     10.11 o
  -7  -5   7       21.08       52.60      7.11 o
  -6  -5   7      437.20      373.92     13.80 o
  -5  -5   7        5.89       -4.13      4.13 o
  -4  -5   7       20.42       27.15      2.31 o
  -3  -5   7      598.49      599.70     11.75 o
  -2  -5   7      256.75      259.38      5.71 o
  -1  -5   7     1235.55     1204.32     20.96 o
   0  -5   7      458.32      456.36      9.81 o
   1  -5   7      138.25      137.06      6.81 o
   2  -5   7       52.27       51.36      2.63 o
   3  -5   7       11.39       12.40      2.59 o
   4  -5   7       10.00       12.79      4.47 o
   5  -5   7       25.42       27.50      3.93 o
   6  -5   7        4.49        1.95      4.14 o
   7  -5   7      312.30      277.51     10.93 o
   8  -5   7      300.42      270.56     10.39 o
   9  -5   7      178.50      159.96     12.76 o
 -11  -4   7        1.08      -11.30     11.30 o
 -10  -4   7        0.50       16.65     13.08 o
  -9  -4   7       13.30        5.90      8.13 o
  -8  -4   7       62.12       66.60      7.96 o
  -7  -4   7       32.83       40.96      6.57 o
  -6  -4   7       58.97       63.46     10.41 o
  -5  -4   7       93.25       85.86      3.80 o
  -4  -4   7      242.14      232.38      7.92 o
  -3  -4   7       44.12       47.54      3.23 o
  -2  -4   7       10.08        4.99      1.57 o
  -1  -4   7     1570.11     1435.48     19.39 o
   0  -4   7     3471.75     3482.00     35.67 o
   1  -4   7     1377.13     1268.72     14.51 o
   2  -4   7      748.02      738.55      9.87 o
   3  -4   7     3977.12     3678.64     48.59 o
   4  -4   7     2238.73     2194.41     34.79 o
   5  -4   7      319.65      319.38      8.55 o
   6  -4   7      198.58      200.74      7.88 o
   7  -4   7       11.14        8.04      8.48 o
   8  -4   7       27.74       26.38      6.90 o
   9  -4   7       37.32       39.63      7.75 o
 -11  -3   7        2.21       -9.51     13.08 o
 -10  -3   7       17.51       26.00      9.14 o
  -9  -3   7        1.28       -5.46      7.57 o
  -8  -3   7      302.20      328.67     15.16 o
  -7  -3   7      483.14      472.73     15.41 o
  -6  -3   7       99.34      102.56      8.62 o
  -5  -3   7      165.47      141.47      4.46 o
  -4  -3   7      317.67      307.60      9.82 o
  -3  -3   7     1472.42     1449.16     21.82 o
  -2  -3   7     1460.56     1424.68     21.52 o
  -1  -3   7      319.21      288.91      4.60 o
   0  -3   7      250.52      231.88      3.64 o
   1  -3   7        5.53        0.84      1.89 o
   2  -3   7       34.70       38.78      3.58 o
   3  -3   7      423.30      436.90      8.82 o
   4  -3   7      743.88      727.50     13.22 o
   5  -3   7      728.67      713.96     15.53 o
   6  -3   7      785.65      792.23     17.59 o
   7  -3   7      247.23      252.74     10.79 o
   8  -3   7      139.93      156.55     10.67 o
   9  -3   7       31.92       43.90     13.08 o
 -12  -2   7        2.15       -8.92     13.68 o
 -11  -2   7        0.19       -2.87      9.14 o
 -10  -2   7       38.15       35.66      8.28 o
  -9  -2   7        3.90        2.92      6.70 o
  -8  -2   7      325.26      340.57     13.43 o
  -7  -2   7      125.74      126.87      7.00 o
  -6  -2   7      185.41      177.20      4.56 o
  -5  -2   7        2.08        2.95      2.20 o
  -4  -2   7      333.49      299.73      5.32 o
  -3  -2   7     1401.23     1360.49     15.34 o
  -2  -2   7     1687.08     1539.41     17.23 o
  -1  -2   7     3242.50     2998.31     32.97 o
   0  -2   7     4124.70     3866.70     45.18 o
   1  -2   7     2099.17     2065.97     24.62 o
   2  -2   7      798.31      721.41      8.85 o
   3  -2   7      121.47      114.82      4.05 o
   4  -2   7      400.99      395.03     10.18 o
   5  -2   7      189.01      178.72      6.98 o
   6  -2   7       77.93       76.41      6.94 o
   7  -2   7        6.55       11.15      7.70 o
   8  -2   7      108.85       73.03      9.82 o
 -12  -1   7        0.26        4.65      9.86 o
 -11  -1   7        0.34       -6.20      8.56 o
 -10  -1   7       25.06       31.05      7.69 o
  -9  -1   7        5.07        9.03      6.38 o
  -8  -1   7      213.66      188.35      9.25 o
  -7  -1   7      524.18      534.46     33.00 o
  -6  -1   7      532.84      559.13     11.76 o
  -5  -1   7      353.22      413.13      9.01 o
  -4  -1   7       26.99       24.49      2.21 o
  -3  -1   7       41.08       42.88      2.05 o
  -2  -1   7       46.43       31.94      1.98 o
  -1  -1   7      389.72      388.89      6.26 o
   0  -1   7       12.85       18.77      1.70 o
   1  -1   7      344.50      354.77      5.60 o
   2  -1   7      840.33      762.65     11.37 o
   3  -1   7     1032.99      986.11     16.42 o
   4  -1   7      934.11      911.56     13.77 o
   5  -1   7       11.94        7.57      5.06 o
   6  -1   7        9.07       -3.74      7.35 o
   7  -1   7        3.21       -4.43      8.38 o
   8  -1   7        0.73        0.72      9.64 o
 -13   0   7       13.33       20.94     13.97 o
 -12   0   7        1.08       -6.12     13.97 o
 -11   0   7        6.00        4.19      7.69 o
 -10   0   7        3.73        4.32      6.70 o
  -9   0   7        9.18       13.39      6.84 o
  -8   0   7        4.82        4.76      4.84 o
  -7   0   7       90.89       99.09      4.39 o
  -6   0   7      232.81      195.00      5.09 o
  -5   0   7       70.22       58.17      2.70 o
  -4   0   7     1389.92     1237.88     22.08 o
  -3   0   7     3369.71     3589.97     52.00 o
  -2   0   7     1584.18     1851.59     22.55 o
  -1   0   7     1759.59     1808.20     22.03 o
   0   0   7      763.02      850.87      9.98 o
   1   0   7      577.36      589.29      8.88 o
   2   0   7     2109.68     2081.57     27.78 o
   3   0   7      498.36      519.70     10.02 o
   4   0   7      277.76      288.43      6.97 o
   5   0   7      220.51      197.73     22.30 o
   6   0   7       44.85       58.88     16.35 o
   7   0   7        5.28        5.93     19.33 o
   8   0   7       17.27       38.06     16.06 o
 -13   1   7        0.13       -4.57      9.56 o
 -12   1   7        8.56        6.76      8.69 o
 -11   1   7        0.37       -0.89      7.26 o
 -10   1   7        9.75       10.07      6.38 o
  -9   1   7        6.22       -1.72      6.24 o
  -8   1   7        2.76        4.41      3.56 o
  -7   1   7       52.37       32.41      3.61 o
  -6   1   7      134.80      121.79      3.44 o
  -5   1   7     1232.85     1208.35     18.29 o
  -4   1   7     2866.50     2891.63     37.96 o
  -3   1   7      647.35      612.92      8.06 o
  -2   1   7      248.55      258.52      6.82 o
  -1   1   7        3.32        4.06      1.72 o
   0   1   7       20.56       14.47      2.28 o
   1   1   7        5.79        5.32      2.51 o
   2   1   7      118.51      105.53      4.20 o
   3   1   7      291.20      259.42      7.29 o
   4   1   7       11.18       11.67      4.53 o
   5   1   7       31.09       26.13      8.92 o
   6   1   7      145.15      147.42     10.51 o
   7   1   7       34.10       41.06     14.87 o
 -13   2   7        7.03        2.73      8.80 o
 -12   2   7       22.55       18.72      7.81 o
 -11   2   7        5.42        9.90      6.82 o
 -10   2   7      236.76      228.11     15.76 o
  -9   2   7      152.05      162.11      8.38 o
  -8   2   7        8.54       17.86      3.78 o
  -7   2   7       12.10       13.47      2.16 o
  -6   2   7      191.95      210.01      5.99 o
  -5   2   7     1270.62     1210.73     18.29 o
  -4   2   7       34.87       31.89      1.96 o
  -3   2   7      507.82      355.55      6.57 o
  -2   2   7     1316.31     1290.02     19.83 o
  -1   2   7     3062.57     3059.39     45.78 o
   0   2   7     1338.71     1335.36     21.79 o
   1   2   7     1413.97     1430.68     19.50 o
   2   2   7      190.50      203.42      5.65 o
   3   2   7      100.34      117.31      6.44 o
   4   2   7      445.35      473.53     13.56 o
   5   2   7        1.75       -1.27      8.19 o
   6   2   7       71.13       67.22     16.65 o
 -14   3   7        1.42        2.38     16.65 o
 -13   3   7       10.46       16.29      8.69 o
 -12   3   7        0.94        5.99      7.37 o
 -11   3   7       24.59       23.35      9.81 o
 -10   3   7      126.79      119.65      7.00 o
  -9   3   7      266.90      270.06      8.15 o
  -8   3   7     1139.13     1117.31     20.94 o
  -7   3   7      821.07      867.16     13.82 o
  -6   3   7     1003.43     1045.66     18.45 o
  -5   3   7      826.51      765.66     13.67 o
  -4   3   7      236.72      207.87      4.12 o
  -3   3   7      137.59      130.98      3.72 o
  -2   3   7        5.53        2.78      2.24 o
  -1   3   7      125.30      119.28      4.36 o
   0   3   7      284.41      265.36      5.25 o
   1   3   7      346.81      320.99      7.09 o
   2   3   7      770.77      720.50     13.48 o
   3   3   7      408.85      397.35     11.30 o
   4   3   7       51.75       63.84      6.18 o
   5   3   7       28.56       59.76      9.67 o
   6   3   7       11.63       11.30     14.27 o
 -14   4   7        6.06      -16.06     16.06 o
 -13   4   7       24.49       14.27     14.27 o
 -12   4   7       81.08       82.06     13.68 o
 -11   4   7        1.65       18.43     10.70 o
 -10   4   7       30.20       21.21      4.95 o
  -9   4   7       12.55       14.67      4.99 o
  -8   4   7      672.30      620.81     12.29 o
  -7   4   7       22.35       23.41      2.88 o
  -6   4   7     1365.97     1338.57     19.99 o
  -5   4   7      663.26      683.03     12.22 o
  -4   4   7     1046.02     1000.12     15.17 o
  -3   4   7     3184.46     3124.31     45.03 o
  -2   4   7      103.13       79.20      3.40 o
  -1   4   7      513.69      475.99     10.71 o
   0   4   7       41.54       47.86      4.12 o
   1   4   7        5.94       -0.42      3.55 o
   2   4   7       34.18       23.56      3.32 o
   3   4   7        5.64       11.18      4.20 o
   4   4   7       31.07       23.95      4.85 o
   5   4   7        6.98       10.70     14.27 o
 -14   5   7       10.86       27.35     16.06 o
 -13   5   7       65.21       62.44     14.27 o
 -12   5   7       14.98       10.70     11.89 o
 -11   5   7       78.72       93.96     11.89 o
 -10   5   7      172.87      199.84     10.41 o
  -9   5   7       48.48       58.98      9.22 o
  -8   5   7      285.78      285.70      7.03 o
  -7   5   7       39.53       29.46      2.46 o
  -6   5   7      166.30      183.85      5.26 o
  -5   5   7        8.62       12.10      2.16 o
  -4   5   7       70.68       74.15      3.39 o
  -3   5   7        2.85        0.13      2.18 o
  -2   5   7       40.11       35.22      2.69 o
  -1   5   7      612.66      575.07     11.57 o
   0   5   7       23.95       31.09      3.74 o
   1   5   7        0.85       -3.66      5.66 o
   2   5   7       40.36       52.24      7.25 o
   3   5   7       18.07       24.01      6.50 o
   4   5   7        3.17        0.28      5.15 o
 -14   6   7        0.42       -1.19     14.87 o
 -13   6   7        0.03        5.35     13.08 o
 -12   6   7       13.64       15.46     11.89 o
 -11   6   7       61.03       55.45      5.58 o
 -10   6   7       49.00       44.91      4.42 o
  -9   6   7        4.65        3.32      2.90 o
  -8   6   7       14.30       10.47      2.70 o
  -7   6   7      168.78      150.49      5.32 o
  -6   6   7      727.06      693.18     12.43 o
  -5   6   7     1073.89     1113.04     20.98 o
  -4   6   7       33.50       35.68      8.92 o
  -3   6   7      102.97       92.17     10.11 o
  -2   6   7      711.31      705.87     27.35 o
  -1   6   7       63.87       79.29      3.75 o
   0   6   7       20.36       25.37      3.02 o
   1   6   7       32.32       43.59      5.75 o
   2   6   7       10.35       23.23      5.25 o
   3   6   7        5.08        6.87      5.11 o
 -14   7   7        1.72        7.73     14.87 o
 -13   7   7        6.07       30.92     13.68 o
 -12   7   7       54.11       60.06     12.49 o
 -11   7   7        3.65        2.36      4.35 o
 -10   7   7        1.18        7.93      4.07 o
  -9   7   7      153.97      139.47      7.64 o
  -8   7   7       21.68       19.62      3.22 o
  -7   7   7      428.45      408.45     11.05 o
  -6   7   7      554.11      544.82     24.38 o
  -5   7   7      382.61      367.51     19.03 o
  -4   7   7      400.66      363.94     19.62 o
  -3   7   7      134.25      142.13     12.49 o
  -2   7   7       11.37       -2.38     10.11 o
  -1   7   7       30.44       28.31      5.41 o
   0   7   7       13.23       12.90      4.03 o
   1   7   7       49.13       29.73      4.02 o
   2   7   7       11.70       10.17      5.47 o
 -13   8   7       30.67       46.38     13.68 o
 -12   8   7        2.07       10.88     16.35 o
 -11   8   7       58.41       48.73      7.70 o
 -10   8   7      157.50      139.95      5.82 o
  -9   8   7       14.10       11.74      3.14 o
  -8   8   7        0.46       -2.96      2.96 o
  -7   8   7      245.01      245.89     12.55 o
  -5   8   7      402.96      456.11     22.00 o
  -4   8   7       21.87       27.95     10.70 o
  -3   8   7       70.10       79.69     11.89 o
  -2   8   7       19.95       26.76     11.89 o
  -1   8   7       48.56       65.40      3.43 o
   0   8   7        1.57        3.84      3.23 o
   1   8   7       12.06       19.05      4.45 o
 -13   9   7       67.35       63.03     13.68 o
 -12   9   7       78.50       66.14      5.92 o
 -11   9   7        4.59        3.44      4.94 o
 -10   9   7      383.01      353.51      9.91 o
  -9   9   7       36.88       35.58      3.49 o
  -8   9   7      176.84      171.35     11.51 o
  -7   9   7      119.44      110.07      6.24 o
  -5   9   7      135.47      107.64     13.08 o
  -4   9   7        1.41        3.57     11.30 o
  -3   9   7       62.20       56.49     13.08 o
  -2   9   7       11.61       14.27     13.08 o
  -1   9   7       35.15       35.46      4.55 o
   0   9   7        3.24        0.60      3.59 o
 -13  10   7        0.50        1.98      7.81 o
 -12  10   7        0.11       10.60      5.57 o
 -11  10   7        3.55        7.45      6.37 o
 -10  10   7        1.39       -5.44     12.79 o
  -9  10   7        8.64        1.47      3.42 o
  -8  10   7      180.44      219.47     20.52 o
  -5  10   7      163.57      187.32     16.06 o
  -4  10   7        2.02        4.16     13.08 o
  -3  10   7       22.60       36.27     13.68 o
  -2  10   7        4.50       24.98     14.27 o
 -12  11   7       90.99       94.81     13.24 o
 -11  11   7        0.53       -5.33      5.33 o
 -10  11   7       14.85       15.40      6.14 o
  -9  11   7       58.63       54.77      4.92 o
  -8  11   7        1.32        0.59      4.40 o
  -5  11   7        0.19       29.14     13.68 o
  -4  11   7       12.63       16.06     14.27 o
  -3  11   7        2.40      -10.11     14.27 o
 -10  12   7        4.66        2.79      6.57 o
  -9  12   7        0.17       -0.26      4.41 o
   0 -13   8       40.74       21.66     11.42 o
   1 -13   8        6.80        0.08      7.30 o
   2 -13   8       31.96       23.23      7.88 o
   3 -13   8       29.24       17.97      7.90 o
   4 -13   8       11.92        7.22      7.76 o
   5 -13   8        5.51        3.44      7.80 o
   6 -13   8       13.60        5.93      8.18 o
  -2 -12   8        3.81       13.68     13.08 o
  -1 -12   8        3.52       -7.14     11.89 o
   0 -12   8       94.05      101.77      8.56 o
   1 -12   8       83.72       77.97      8.53 o
   2 -12   8        1.57       -0.25      6.65 o
   3 -12   8       25.10        9.44      7.06 o
   4 -12   8       12.54        3.13      7.19 o
   5 -12   8       81.02       60.20     10.24 o
   6 -12   8       32.16       27.46     10.24 o
   7 -12   8        4.73        2.72     10.72 o
  -4 -11   8        0.51       16.06     13.68 o
  -3 -11   8        2.10        5.95     12.49 o
  -2 -11   8        0.36       -1.19     11.30 o
  -1 -11   8        0.66       14.48      6.38 o
   0 -11   8       68.41       53.45      7.43 o
   1 -11   8        0.32        1.41      7.73 o
   2 -11   8        1.12        3.33      6.18 o
   3 -11   8        0.11       -4.60      8.43 o
   4 -11   8        0.11       -6.54      8.71 o
   5 -11   8        0.01       -8.97      8.97 o
   6 -11   8        1.76       11.10      9.40 o
   7 -11   8       39.02       38.28     10.30 o
   8 -11   8       56.81       72.79      9.26 o
  -5 -10   8        0.20       13.08     13.08 o
  -4 -10   8        7.42       11.89     12.49 o
  -3 -10   8        2.50        4.76     11.30 o
  -2 -10   8       18.06       26.17     10.70 o
  -1 -10   8        5.04       12.49      5.83 o
   0 -10   8       45.19       54.15      6.84 o
   1 -10   8       29.52       35.68     10.11 o
   2 -10   8       34.17       23.19     10.11 o
   3 -10   8        2.93       14.68      8.00 o
   4 -10   8      180.06      152.01     10.29 o
   5 -10   8      149.88      150.59     29.73 o
   6 -10   8      216.50      185.23     15.16 o
   7 -10   8      243.38      251.22     44.90 o
   8 -10   8      205.35      216.57     38.36 o
  -6  -9   8        0.49        2.97     13.08 o
  -5  -9   8        8.10       10.70     11.89 o
  -4  -9   8        1.00       14.27     10.70 o
  -3  -9   8       14.87       24.98     10.11 o
  -2  -9   8      153.02      179.35      8.55 o
  -1  -9   8      258.98      258.84     10.55 o
   0  -9   8       52.39       45.49     12.79 o
   1  -9   8      202.60      178.40     12.49 o
   2  -9   8       44.14       32.28     13.97 o
   3  -9   8      153.21      145.75      8.62 o
   4  -9   8       37.84       32.38      5.90 o
   5  -9   8        0.87        2.47      6.06 o
   6  -9   8       87.38       74.92      7.14 o
   7  -9   8       47.99       59.24      6.57 o
   8  -9   8      151.56      154.40     13.40 o
   9  -9   8       90.60       92.17     16.65 o
  -7  -8   8       35.99       52.33     14.27 o
  -6  -8   8        8.95       20.22     11.89 o
  -5  -8   8        9.90       -1.19     10.11 o
  -4  -8   8        1.25        4.16      9.51 o
  -3  -8   8      100.99       90.39     10.11 o
  -2  -8   8      241.67      249.42      7.12 o
  -1  -8   8       17.48       25.87      3.33 o
   0  -8   8       40.26       56.90      5.66 o
   1  -8   8      312.17      317.46     11.98 o
   2  -8   8      568.29      585.55     16.61 o
   3  -8   8      718.84      752.01     20.39 o
   4  -8   8      871.51      877.34     19.37 o
   5  -8   8      990.90     1047.48     22.59 o
   6  -8   8      148.56      195.75     18.25 o
   7  -8   8       27.58       53.26      7.19 o
   8  -8   8       16.37       23.25      8.97 o
   9  -8   8       38.53       43.06     10.24 o
  -8  -7   8       42.14       42.22     14.27 o
  -7  -7   8       20.77       10.11     11.89 o
  -6  -7   8        4.28       14.27     10.70 o
  -5  -7   8       35.00       55.90     10.11 o
  -4  -7   8      144.80      139.56      9.22 o
  -3  -7   8        2.52        5.21      2.83 o
  -2  -7   8      534.64      474.42     15.03 o
  -1  -7   8      234.92      199.10      8.28 o
   0  -7   8      533.63      478.71     20.81 o
   1  -7   8      215.58      196.02      8.43 o
   2  -7   8       43.05       45.19      8.33 o
   3  -7   8       82.60       93.67      6.73 o
   4  -7   8       19.60       29.04      6.05 o
   5  -7   8      121.38      117.16      5.48 o
   6  -7   8      222.77      259.20     10.04 o
   7  -7   8      811.42      781.30     26.05 o
   8  -7   8      347.43      356.67     13.47 o
   9  -7   8      122.76      112.11     12.19 o
  -9  -6   8       22.77        0.59     13.68 o
  -8  -6   8        4.45       18.43     12.49 o
  -7  -6   8        3.29        2.97     10.11 o
  -6  -6   8        0.43        2.25      6.69 o
  -5  -6   8      216.08      207.61     14.57 o
  -4  -6   8       82.93      100.44      6.93 o
  -3  -6   8        9.81       10.67      5.05 o
  -2  -6   8      469.18      467.17      9.96 o
  -1  -6   8      981.71     1006.66     25.40 o
   0  -6   8      623.03      574.13     11.47 o
   1  -6   8      134.90      126.10      8.92 o
   2  -6   8     1100.47     1125.72     26.77 o
   3  -6   8      356.12      364.15      9.35 o
   4  -6   8       22.17       19.05      3.83 o
   5  -6   8        4.45        0.17      3.71 o
   6  -6   8       21.91       18.08      4.75 o
   7  -6   8       50.06       44.38      6.30 o
   8  -6   8        3.97       10.62      6.74 o
   9  -6   8        4.91        4.57      7.52 o
 -10  -5   8       27.04       32.71     14.27 o
  -9  -5   8       15.27       16.65     12.49 o
  -8  -5   8      103.81       94.21     15.76 o
  -7  -5   8       58.85       55.97      7.53 o
  -6  -5   8        0.31       -4.24     10.70 o
  -5  -5   8       15.30       -1.85      5.27 o
  -4  -5   8       36.60       23.29      8.33 o
  -3  -5   8        0.94        2.18      2.53 o
  -2  -5   8      127.79      131.48      6.27 o
  -1  -5   8      173.87      172.01      5.04 o
   0  -5   8       13.14       14.20      2.45 o
   1  -5   8      460.47      430.90      9.31 o
   2  -5   8       14.99       12.29      3.39 o
   3  -5   8      195.73      189.12      7.21 o
   4  -5   8      256.96      264.18      7.15 o
   5  -5   8      538.41      502.85     11.11 o
   6  -5   8       23.59       11.15      5.59 o
   7  -5   8       17.39        8.35      6.21 o
   8  -5   8       22.74       20.99      7.16 o
   9  -5   8       15.75       18.50      8.29 o
 -10  -4   8       49.45       40.44     13.68 o
  -9  -4   8        6.20       10.32      8.71 o
  -8  -4   8       15.98       16.31      7.57 o
  -7  -4   8       82.07       77.37      7.73 o
  -6  -4   8       94.17      105.53      9.22 o
  -5  -4   8        0.55       -2.43      5.05 o
  -4  -4   8       10.79        5.58      2.45 o
  -3  -4   8       67.08       57.36      3.54 o
  -2  -4   8      139.12      129.89      4.13 o
  -1  -4   8      415.34      427.07      6.36 o
   0  -4   8      127.37      162.68      3.46 o
   1  -4   8      490.35      468.90      6.99 o
   2  -4   8     1423.16     1355.29     21.61 o
   3  -4   8      520.02      479.54     17.30 o
   4  -4   8     1316.29     1371.91     22.78 o
   5  -4   8      463.74      482.62     12.73 o
   6  -4   8      133.97      178.57      7.72 o
   7  -4   8        1.14       -3.07      6.36 o
   8  -4   8       56.69       57.63      7.72 o
 -11  -3   8        8.36        5.76     10.55 o
 -10  -3   8       12.10        8.22      9.51 o
  -9  -3   8       10.31        7.70      7.69 o
  -8  -3   8       20.70       38.51      7.26 o
  -7  -3   8        1.16       -2.42     10.11 o
  -6  -3   8       54.49       58.37      6.84 o
  -5  -3   8      372.29      367.55     11.68 o
  -4  -3   8      384.65      367.10      6.39 o
  -3  -3   8      137.91      124.89      6.73 o
  -2  -3   8     1638.97     1624.62     22.03 o
  -1  -3   8      650.81      614.12      9.24 o
   0  -3   8      204.63      198.70      4.56 o
   1  -3   8       18.67       18.75      2.44 o
   2  -3   8        0.31        0.67      2.72 o
   3  -3   8       34.12       34.22      4.82 o
   4  -3   8      470.60      500.04     17.42 o
   5  -3   8      241.18      219.21      8.96 o
   6  -3   8      477.58      449.68     13.40 o
   7  -3   8      242.71      249.59     11.93 o
   8  -3   8      206.16      203.05     12.11 o
 -12  -2   8        3.85       -6.21     10.29 o
 -11  -2   8        1.73       20.99      9.43 o
 -10  -2   8        0.27       -3.78      8.13 o
  -9  -2   8      162.91      180.49     12.19 o
  -8  -2   8      143.07      141.46      9.81 o
  -7  -2   8       89.95      100.60     14.87 o
  -6  -2   8      135.82      124.79      9.81 o
  -5  -2   8      196.88      161.18      4.90 o
  -4  -2   8      276.09      323.70      7.98 o
  -3  -2   8      565.35      576.64     15.37 o
  -2  -2   8      728.66      680.38      9.95 o
  -1  -2   8     3869.89     3739.24     48.79 o
   0  -2   8     4234.52     4141.67     48.48 o
   1  -2   8     4494.07     4337.80     50.85 o
   2  -2   8     1994.81     1951.01     31.59 o
   3  -2   8     1652.40     1661.74     30.09 o
   4  -2   8      426.68      392.21     10.92 o
   5  -2   8      605.23      619.52     14.84 o
   6  -2   8       31.83       35.31      8.13 o
   7  -2   8       49.64       35.03      8.97 o
   8  -2   8       17.25       12.49     14.87 o
 -12  -1   8        6.48       11.07      9.56 o
 -11  -1   8       64.10       68.80      9.43 o
 -10  -1   8       70.19       73.31      8.56 o
  -9  -1   8       31.76       26.61      6.70 o
  -8  -1   8       47.93       50.57      6.27 o
  -7  -1   8       92.67       92.94      6.14 o
  -6  -1   8      549.50      559.36     11.98 o
  -5  -1   8     2942.00     2978.45     52.51 o
  -4  -1   8      895.47      880.92     13.85 o
  -3  -1   8      642.62      633.33     10.30 o
  -2  -1   8       31.15       33.47      1.89 o
  -1  -1   8        3.52        4.67      1.64 o
   0  -1   8        0.70        1.23      1.96 o
   1  -1   8      309.46      314.46      5.58 o
   2  -1   8      800.99      767.08     11.59 o
   3  -1   8      546.82      522.85      9.25 o
   4  -1   8       77.80       79.68      5.48 o
   5  -1   8      387.18      414.68     15.91 o
   6  -1   8       71.96       83.68      9.22 o
   7  -1   8       47.10       56.13     10.07 o
 -13   0   8        1.12       -1.61     10.23 o
 -12   0   8        0.37       -2.38      8.91 o
 -11   0   8       28.00       21.11      8.13 o
 -10   0   8        6.68        7.77      6.82 o
  -9   0   8       28.90       36.63     11.00 o
  -8   0   8        3.14       40.53     15.16 o
  -7   0   8       91.03       78.09      5.05 o
  -6   0   8      342.80      333.26      7.98 o
  -5   0   8      383.94      409.41      7.41 o
  -4   0   8     1681.51     1704.13     22.85 o
  -3   0   8      126.38      104.76      4.23 o
  -2   0   8     3042.04     2924.04     38.35 o
  -1   0   8       54.23       25.88      2.08 o
   0   0   8      719.96      668.15      8.95 o
   1   0   8      171.06      172.07      4.87 o
   2   0   8       65.40       51.83      3.68 o
   3   0   8      421.82      353.53      8.67 o
   4   0   8       55.47       77.08      7.77 o
   5   0   8        1.28        9.61      9.81 o
   6   0   8       11.16       16.85      8.80 o
   7   0   8       14.42       16.65     14.87 o
 -13   1   8        2.18        1.89      9.56 o
 -12   1   8        6.75        0.59      8.25 o
 -11   1   8        0.63       -3.22      7.26 o
 -10   1   8       61.03       56.44      7.00 o
  -9   1   8      338.43      339.44     12.43 o
  -8   1   8      303.29      319.34     14.27 o
  -7   1   8       34.96       20.03      4.16 o
  -6   1   8        8.99        2.78      2.01 o
  -5   1   8      166.66      172.49      6.09 o
  -4   1   8       42.61       32.24      2.33 o
  -3   1   8      211.83      199.22      4.41 o
  -2   1   8      111.64       91.91      3.48 o
  -1   1   8        0.70       -2.46      2.46 o
   0   1   8      143.17      143.71      4.73 o
   1   1   8      306.76      272.75      9.61 o
   2   1   8      302.58      265.26      7.15 o
   3   1   8      106.98      103.60      4.88 o
   4   1   8        4.49        0.21      4.27 o
   5   1   8       67.98       64.91     16.06 o
   6   1   8       40.87       43.21      9.87 o
 -13   2   8        1.34        5.11      8.91 o
 -12   2   8        0.52       -0.75      7.81 o
 -11   2   8       20.53        3.27      6.57 o
 -10   2   8        3.69        5.52      6.84 o
  -9   2   8       37.93       38.26      9.51 o
  -8   2   8      566.24      559.53     12.21 o
  -7   2   8       86.15       81.50      2.93 o
  -6   2   8       11.47       19.23      2.46 o
  -5   2   8      232.70      206.96      6.27 o
  -4   2   8     1738.54     1730.71     30.75 o
  -3   2   8      264.85      301.61      6.27 o
  -2   2   8      257.20      253.05      5.38 o
  -1   2   8      972.38     1017.14     16.33 o
   0   2   8     1258.62     1282.55     17.63 o
   1   2   8      636.02      689.63     10.71 o
   2   2   8      199.02      202.26      6.97 o
   3   2   8      370.80      411.77     11.15 o
   4   2   8        8.34        2.12      4.97 o
   5   2   8        7.68        0.59      9.25 o
   6   2   8        6.17       24.98     14.87 o
 -13   3   8        1.33       -4.76     14.87 o
 -12   3   8        0.06       -8.33     13.08 o
 -11   3   8        2.79        3.79      6.38 o
 -10   3   8      142.77      116.04     14.57 o
  -9   3   8       24.70       20.76      4.08 o
  -8   3   8      159.60      143.23      6.69 o
  -7   3   8     1414.36     1323.99     20.29 o
  -6   3   8      943.69      916.96     16.63 o
  -5   3   8      643.33      600.14     10.21 o
  -4   3   8      524.27      523.15      8.01 o
  -3   3   8       14.19       12.11      2.15 o
  -2   3   8        0.12       -2.05      2.05 o
  -1   3   8       52.03       43.44      3.01 o
   0   3   8      133.62      126.89      3.99 o
   1   3   8       26.01       17.68      2.97 o
   2   3   8      138.51      119.04      4.92 o
   3   3   8      160.96      164.09      8.92 o
   4   3   8       25.63       22.96      5.13 o
   5   3   8       40.53       49.95     14.27 o
 -14   4   8        3.55       15.46     16.06 o
 -13   4   8       25.25       41.03     14.87 o
 -12   4   8        3.69       -9.51     12.49 o
 -11   4   8      168.46      170.67     13.68 o
 -10   4   8       60.07       52.33     10.11 o
  -9   4   8        4.73        6.10      8.03 o
  -8   4   8        3.11        5.22      3.89 o
  -7   4   8      107.65      110.18      5.79 o
  -6   4   8        4.09        2.74      2.27 o
  -5   4   8      694.78      761.03     16.48 o
  -4   4   8      470.06      498.97     13.22 o
  -3   4   8     1861.58     1661.42     24.50 o
  -2   4   8      721.51      675.44     13.07 o
  -1   4   8      165.86      169.15      7.91 o
   0   4   8      550.60      549.98      9.87 o
   1   4   8      402.27      462.24      9.20 o
   2   4   8       16.87        4.85      4.19 o
   3   4   8       75.08       68.69      5.32 o
   4   4   8        9.53       -2.41      5.25 o
 -14   5   8       14.29       -4.16     15.46 o
 -13   5   8        0.75        0.00     13.68 o
 -12   5   8       10.22       18.43     12.49 o
 -11   5   8       39.03       26.76     10.70 o
 -10   5   8      212.70      212.24     10.57 o
  -9   5   8      202.04      207.70      9.82 o
  -8   5   8       25.58       31.27      2.88 o
  -7   5   8      742.41      774.21     14.25 o
  -6   5   8      742.91      734.98     13.47 o
  -5   5   8       34.40       33.71      3.18 o
  -4   5   8      133.69      126.75      4.20 o
  -3   5   8       22.66       29.66      3.08 o
  -2   5   8       25.27       22.73      4.74 o
  -1   5   8      112.58       86.31      4.10 o
   0   5   8      462.32      462.35     13.39 o
   1   5   8      130.62      119.23      4.33 o
   2   5   8       26.72       23.17      4.72 o
   3   5   8        3.29        2.56      5.11 o
   4   5   8        4.53       11.23      6.23 o
 -14   6   8       10.80       18.43     15.46 o
 -13   6   8        1.06        0.00     13.68 o
 -12   6   8       74.47       85.63     13.08 o
 -11   6   8       80.34       62.44     11.30 o
 -10   6   8      128.35      111.86      6.85 o
  -9   6   8        2.51       -0.22      4.99 o
  -8   6   8       55.27       56.57      3.22 o
  -7   6   8      711.91      748.03     13.81 o
  -6   6   8     2173.93     2101.91     35.03 o
  -5   6   8       11.61        6.49      2.75 o
  -4   6   8      102.56      124.50      5.06 o
  -3   6   8        2.40        1.71      2.73 o
  -2   6   8      140.25      168.95      6.04 o
  -1   6   8       66.03       65.66      4.31 o
   0   6   8       19.79       21.38      3.49 o
   1   6   8       44.89       30.51      4.12 o
   2   6   8        5.21       -0.96      5.41 o
   3   6   8        0.02        1.03      5.88 o
 -14   7   8       21.09       17.25     15.46 o
 -13   7   8      100.56      124.29     14.87 o
 -12   7   8        3.36        8.33     11.89 o
 -11   7   8      165.99      140.88      8.38 o
 -10   7   8        3.28        7.20      5.27 o
  -9   7   8       12.50       18.89      3.42 o
  -8   7   8      503.47      459.95     14.08 o
  -7   7   8      319.24      284.75      7.29 o
  -6   7   8       41.10       37.99      2.96 o
  -5   7   8        4.55        1.82      2.98 o
  -4   7   8        0.57       -5.35      9.51 o
  -3   7   8       20.77       12.49     10.70 o
  -2   7   8       15.51       13.93      5.10 o
  -1   7   8        4.49        5.47      5.35 o
   0   7   8        1.55        0.37      3.80 o
   1   7   8        0.31        8.58      5.29 o
   2   7   8        1.89       -0.59      6.31 o
 -13   8   8        0.50       17.84     13.08 o
 -12   8   8       14.45       11.30     11.30 o
 -11   8   8        0.59        0.40      6.43 o
 -10   8   8        0.33       -2.05      5.57 o
  -9   8   8      195.27      213.77     13.80 o
  -8   8   8       15.53        9.83      3.31 o
  -7   8   8       76.28       67.34      5.71 o
  -6   8   8      269.41      269.34      8.19 o
  -5   8   8        3.81       20.81     11.30 o
  -4   8   8       38.80       44.01     12.49 o
  -3   8   8       76.22       77.31     13.68 o
  -2   8   8       14.96       24.02      5.38 o
  -1   8   8        8.94       18.23      4.55 o
   0   8   8       38.02       44.48      5.75 o
 -13   9   8        5.57       19.62     13.08 o
 -12   9   8       25.23       13.68      7.14 o
 -11   9   8        3.85        1.96      6.43 o
 -10   9   8       32.10       28.80      5.84 o
  -9   9   8       90.06       86.62      4.54 o
  -8   9   8       18.67       20.21      3.40 o
  -7   9   8       62.46       70.53      4.63 o
  -5   9   8       39.75       42.22     13.08 o
  -4   9   8       41.32       33.90     13.08 o
  -3   9   8        1.13       -2.38     13.08 o
  -2   9   8       25.29       24.38     14.87 o
  -1   9   8       10.90       12.01      5.24 o
 -12  10   8        1.68       -3.24      7.43 o
 -11  10   8        4.74       -6.43      6.43 o
 -10  10   8       22.53       19.62      8.33 o
  -9  10   8        0.96        0.00      3.85 o
  -8  10   8       16.50       15.46      4.63 o
  -5  10   8       32.92       42.82     13.68 o
  -4  10   8       42.78       49.95     15.46 o
  -3  10   8        7.46       -8.33     14.27 o
 -11  11   8       35.63       26.17      9.51 o
 -10  11   8       12.63       -5.35      8.33 o
  -9  11   8       21.57       22.82      4.19 o
  -8  11   8        1.84        0.89      4.63 o
  -5  11   8        2.51       -8.33     14.27 o
   1 -13   9        2.27        0.43      7.81 o
   2 -13   9       13.37        2.01      7.98 o
   3 -13   9       17.80        6.38      8.13 o
   4 -13   9       22.80        6.49      8.25 o
  -2 -12   9       18.08       26.76     14.27 o
  -1 -12   9       66.28       63.63     14.27 o
   0 -12   9        0.33       -7.70      7.73 o
   1 -12   9       15.79       -0.53      7.69 o
   2 -12   9        5.90        2.94      7.21 o
   3 -12   9      154.22      136.06     14.47 o
   4 -12   9      107.00      104.73     24.08 o
   5 -12   9       86.30       85.02     11.26 o
   6 -12   9      158.42      124.61     11.93 o
  -3 -11   9       11.16        5.95     13.68 o
  -2 -11   9        8.22        4.16     12.49 o
  -1 -11   9       54.56       45.49      7.26 o
   0 -11   9       84.52       68.14      8.62 o
   1 -11   9       36.60       32.63      7.57 o
   2 -11   9        1.80      -10.11     11.89 o
   3 -11   9       20.38       15.26      9.29 o
   4 -11   9        3.36        2.97     10.70 o
   5 -11   9       29.06       30.25      9.99 o
   6 -11   9       23.05       26.41     11.89 o
   7 -11   9       59.52       66.25     12.19 o
  -5 -10   9        0.68       11.30     13.68 o
  -4 -10   9        5.49       -4.76     12.49 o
  -3 -10   9       10.62       13.08     11.89 o
  -2 -10   9        4.36        7.73     11.30 o
  -1 -10   9       17.16       27.37      6.57 o
   0 -10   9      140.56      155.21     13.68 o
   1 -10   9        4.04        0.00     10.70 o
   2 -10   9        1.22        2.97     10.70 o
   3 -10   9       25.57       10.70      8.56 o
   4 -10   9       43.78       32.22      9.14 o
   5 -10   9       11.19       19.43     19.33 o
   6 -10   9       36.14       29.70     16.65 o
   7 -10   9       13.85       15.54      8.33 o
   8 -10   9       20.89       10.11     15.46 o
  -6  -9   9        0.01       24.98     13.68 o
  -5  -9   9        0.00       -0.59     12.49 o
  -4  -9   9       44.90       63.03     12.49 o
  -3  -9   9       17.88       11.30     10.70 o
  -2  -9   9        2.38        6.63      5.39 o
  -1  -9   9        0.88        7.73      9.51 o
   0  -9   9       19.21       20.22      9.51 o
   1  -9   9        5.99       10.34      6.51 o
   2  -9   9       51.37       59.11     12.79 o
   3  -9   9       73.98       69.66      7.57 o
   4  -9   9        1.51        5.42      6.25 o
   5  -9   9       11.22        2.92      6.68 o
   6  -9   9       48.00       51.29      7.50 o
   7  -9   9        0.17        5.84      6.57 o
   8  -9   9        0.14        0.49      9.64 o
  -7  -8   9        1.65       -0.59     13.08 o
  -6  -8   9        9.72       12.49     11.89 o
  -5  -8   9        4.05       13.68     11.30 o
  -4  -8   9      110.64      107.64     11.89 o
  -3  -8   9        1.53        5.35      8.92 o
  -2  -8   9        0.87        1.78      5.89 o
  -1  -8   9        4.46        0.79      5.67 o
   0  -8   9       36.86       49.63     12.79 o
   1  -8   9       57.94       71.89      8.92 o
   2  -8   9      201.07      236.97     12.40 o
   3  -8   9      544.11      600.37     18.29 o
   4  -8   9      167.28      180.49      8.15 o
   5  -8   9      293.57      297.90     12.87 o
   6  -8   9      789.04      857.21     23.35 o
   7  -8   9      243.08      294.61     37.46 o
   8  -8   9       14.59       26.86      9.82 o
  -8  -7   9        8.29       13.08     13.08 o
  -7  -7   9       16.75       20.22     11.89 o
  -6  -7   9        1.32        7.14     10.70 o
  -5  -7   9       19.25       33.90     10.11 o
  -4  -7   9      140.11      152.99     10.70 o
  -3  -7   9      329.15      318.26     13.38 o
  -2  -7   9      282.35      268.42     11.56 o
  -1  -7   9      146.89      127.26      7.15 o
   0  -7   9      650.61      656.26     18.08 o
   1  -7   9       94.02       83.02      6.93 o
   2  -7   9      105.39       90.35     10.11 o
   3  -7   9       72.89       57.46      6.93 o
   4  -7   9        1.10        0.24      5.82 o
   5  -7   9      172.68      175.93      9.55 o
   6  -7   9      304.68      285.46     37.28 o
   7  -7   9      244.22      224.23     11.77 o
   8  -7   9      303.25      303.68     14.57 o
  -9  -6   9        4.72       33.90     14.27 o
  -8  -6   9        5.87        5.35     11.89 o
  -7  -6   9       95.96       83.25     11.89 o
  -6  -6   9       39.72       34.35      7.53 o
  -5  -6   9        1.72        5.21     10.11 o
  -4  -6   9       53.13       62.38     19.03 o
  -3  -6   9      465.60      472.25     14.70 o
  -2  -6   9      194.72      196.76     10.24 o
  -1  -6   9      193.28      198.59      9.14 o
   0  -6   9      388.32      413.44     17.84 o
   1  -6   9      910.43      922.54     48.76 o
   2  -6   9      790.44      808.31     21.23 o
   3  -6   9     1856.84     1951.68     55.93 o
   4  -6   9      882.88      853.91     21.71 o
   5  -6   9        2.33        5.18      4.20 o
   6  -6   9        2.64       10.22      6.11 o
   7  -6   9       42.88       33.17      6.74 o
   8  -6   9        6.11        2.65      7.35 o
 -10  -5   9       27.01       27.95     14.27 o
  -9  -5   9       59.36       56.49     13.08 o
  -8  -5   9        1.16       -1.34      8.28 o
  -7  -5   9       11.64        7.40     15.76 o
  -6  -5   9        5.46        1.08     11.00 o
  -5  -5   9       91.96       80.18      6.85 o
  -4  -5   9       21.34       16.70      5.27 o
  -3  -5   9      567.12      567.70     15.96 o
  -2  -5   9      319.97      303.52     11.51 o
  -1  -5   9       99.90       83.17      6.09 o
   0  -5   9       17.52       19.37      3.20 o
   1  -5   9       12.05        7.80      3.44 o
   2  -5   9        5.33        2.64      3.81 o
   3  -5   9      225.34      250.63     14.09 o
   4  -5   9      252.60      250.88      8.68 o
   5  -5   9      360.70      363.24     11.80 o
   6  -5   9      240.49      248.09      9.98 o
   7  -5   9      211.61      208.04      9.22 o
   8  -5   9       16.76       28.88      7.84 o
 -10  -4   9       39.19       38.15     10.29 o
  -9  -4   9       32.71       25.79      9.14 o
  -8  -4   9       14.29       16.36      7.57 o
  -7  -4   9        4.30       -1.73      6.38 o
  -6  -4   9       98.83      107.98      7.70 o
  -5  -4   9       13.46        5.83      5.27 o
  -4  -4   9       33.09       31.98      5.14 o
  -3  -4   9      258.51      256.77     10.24 o
  -2  -4   9      355.20      404.86     12.59 o
  -1  -4   9      382.74      403.80      9.36 o
   0  -4   9      603.50      580.24     15.94 o
   1  -4   9      275.03      236.28      7.69 o
   2  -4   9      204.85      208.16      7.98 o
   3  -4   9      824.66      811.46     14.67 o
   4  -4   9        3.79        1.59      4.21 o
   5  -4   9      328.75      363.66     13.67 o
   6  -4   9       73.99       91.22      7.16 o
   7  -4   9        4.98        9.28      6.99 o
   8  -4   9       11.02        9.40      9.56 o
 -11  -3   9       14.19       10.01     10.29 o
 -10  -3   9        0.19        1.39      9.00 o
  -9  -3   9        5.94       12.03      8.13 o
  -8  -3   9       41.77       49.39     12.79 o
  -7  -3   9        6.54       -5.94      5.94 o
  -6  -3   9       33.69       43.47      5.83 o
  -5  -3   9       16.64       12.60      7.14 o
  -4  -3   9       39.67       36.55      8.33 o
  -3  -3   9      728.00      733.26     14.86 o
  -2  -3   9       86.84       90.03      5.42 o
  -1  -3   9      487.55      483.52      7.97 o
   0  -3   9       87.19       79.72      3.57 o
   1  -3   9        2.15       -1.25      3.40 o
   2  -3   9      387.44      339.78     17.71 o
   3  -3   9      152.95      156.00     14.90 o
   4  -3   9      119.24      112.85      6.25 o
   5  -3   9       91.88       71.74      7.24 o
   6  -3   9      105.07      102.16      9.40 o
   7  -3   9       66.84       85.63     10.24 o
 -12  -2   9        5.87        0.72     10.85 o
 -11  -2   9       18.55       23.60     10.41 o
 -10  -2   9       21.30       20.88      8.36 o
  -9  -2   9       40.51       28.05     11.30 o
  -8  -2   9        2.04        1.15      7.73 o
  -7  -2   9       32.08       25.82      5.94 o
  -6  -2   9        3.75       12.74      4.84 o
  -5  -2   9       62.45       59.20      4.04 o
  -4  -2   9      719.61      719.70     14.52 o
  -3  -2   9       56.92       65.71      4.63 o
  -2  -2   9      408.20      401.34      7.70 o
  -1  -2   9      146.68      149.87      4.37 o
   0  -2   9     2323.39     2342.07     34.58 o
   1  -2   9     2409.40     2481.05     43.82 o
   2  -2   9     1110.85     1069.49     20.48 o
   3  -2   9      194.37      193.43      7.57 o
   4  -2   9      319.17      356.74     11.52 o
   5  -2   9       77.79       93.17     11.30 o
   6  -2   9       10.04        7.09      9.81 o
   7  -2   9       47.86       52.74     10.24 o
 -12  -1   9        5.88        8.75      9.99 o
 -11  -1   9        3.90        4.63      8.69 o
 -10  -1   9        0.38       -2.48      7.37 o
  -9  -1   9       32.55       34.30      8.03 o
  -8  -1   9      199.37      174.77      9.45 o
  -7  -1   9      159.82      165.63      8.41 o
  -6  -1   9      653.77      667.56     14.11 o
  -5  -1   9      207.50      233.57      8.61 o
  -4  -1   9     1343.25     1331.21     24.38 o
  -3  -1   9      513.42      493.57      8.73 o
  -2  -1   9      357.83      315.92      5.51 o
  -1  -1   9        9.02        8.89      1.98 o
   0  -1   9       65.58       63.19      2.45 o
   1  -1   9       13.38       12.45      2.85 o
   2  -1   9        5.57       -2.96      2.96 o
   3  -1   9      278.09      274.84      9.74 o
   4  -1   9      420.25      414.63     16.15 o
   5  -1   9      373.77      362.84     16.25 o
   6  -1   9      201.25      220.79     21.11 o
   7  -1   9       63.51       61.85     16.65 o
 -13   0   9        0.08       -3.57     18.43 o
 -12   0   9       33.88       40.65      9.35 o
 -11   0   9        9.33       12.73      8.62 o
 -10   0   9       21.01       25.90      7.02 o
  -9   0   9      219.48      310.93     13.28 o
  -8   0   9        2.54        3.52      5.39 o
  -7   0   9       79.91       82.66      7.14 o
  -6   0   9      295.11      347.76     27.95 o
  -5   0   9        3.96        6.42      2.22 o
  -4   0   9      213.67      202.57      4.66 o
  -3   0   9      997.60      933.70     13.35 o
  -2   0   9     2220.71     2376.57     31.45 o
  -1   0   9     3148.07     3104.42     40.83 o
   0   0   9     1018.49      917.15     11.91 o
   1   0   9      886.62      845.33     14.18 o
   2   0   9     1691.50     1659.01     25.61 o
   3   0   9      209.44      198.25      6.60 o
   4   0   9       39.79       36.14      8.19 o
   5   0   9       22.85       10.96      8.80 o
   6   0   9       30.72       25.42     10.07 o
 -13   1   9        3.60       -8.72      9.35 o
 -12   1   9       12.98       11.79     10.41 o
 -11   1   9       95.83       96.05      8.56 o
 -10   1   9       35.34       48.02      6.82 o
  -9   1   9       29.65       42.08      6.27 o
  -8   1   9      227.60      237.42     10.29 o
  -7   1   9      773.15      794.26     20.52 o
  -6   1   9      325.56      380.31      8.32 o
  -5   1   9      389.02      371.25      7.29 o
  -4   1   9       24.41       17.40      2.40 o
  -3   1   9       76.87       82.87      3.01 o
  -2   1   9       36.66       34.67      3.14 o
  -1   1   9        9.06        9.57      2.94 o
   0   1   9      161.56      163.07      7.24 o
   1   1   9      515.46      507.29     10.03 o
   2   1   9      378.79      371.92      9.10 o
   3   1   9       41.35       40.57      5.58 o
   4   1   9        7.21        8.95      8.61 o
   5   1   9       10.94       24.08      9.67 o
   6   1   9        1.59        5.95     14.87 o
 -13   2   9        1.61       -7.14     15.46 o
 -12   2   9        5.53        4.51     11.89 o
 -11   2   9        1.14        6.49      6.48 o
 -10   2   9        6.43       12.13      5.94 o
  -9   2   9       19.06       20.06      5.04 o
  -8   2   9      291.14      268.44      9.17 o
  -7   2   9       71.14       84.63      5.84 o
  -6   2   9        2.62        3.38      2.53 o
  -5   2   9     1368.92     1410.86     24.72 o
  -4   2   9      266.34      246.98      6.27 o
  -3   2   9      370.33      298.13      5.83 o
  -2   2   9       23.39       13.77      2.58 o
  -1   2   9       29.92       22.20      2.66 o
   0   2   9      102.08      107.86      3.69 o
   1   2   9      504.90      531.88     10.61 o
   2   2   9       11.03       -3.17      4.09 o
   3   2   9        3.51       -4.48      4.48 o
   4   2   9        0.49       -5.05      9.03 o
   5   2   9        2.16       10.70     14.27 o
 -13   3   9        1.28      -12.49     14.87 o
 -12   3   9        0.96       13.68     13.68 o
 -11   3   9        0.17        0.00     11.89 o
 -10   3   9       78.90       97.53     11.89 o
  -9   3   9      154.67      123.75      8.62 o
  -8   3   9        3.25        7.48      4.84 o
  -7   3   9       31.59       27.58      3.84 o
  -6   3   9      491.04      504.59     10.58 o
  -5   3   9      256.56      250.05      5.89 o
  -4   3   9      256.81      227.93      5.25 o
  -3   3   9       36.42       27.97      2.62 o
  -2   3   9       12.84        9.20      2.60 o
  -1   3   9       34.77       30.92      3.41 o
   0   3   9        6.76        5.71      2.90 o
   1   3   9       17.00       11.20      3.99 o
   2   3   9        0.85       -3.61      4.35 o
   3   3   9        8.18       -8.67      8.67 o
   4   3   9       36.28       21.87     10.41 o
 -13   4   9        9.32       11.89     14.27 o
 -12   4   9       38.57       44.01     13.68 o
 -11   4   9        0.38        2.97     11.30 o
 -10   4   9       88.46      102.28     11.89 o
  -9   4   9      179.12      185.17     11.89 o
  -8   4   9      201.05      218.53     14.27 o
  -7   4   9     1059.60     1134.30     17.70 o
  -6   4   9      371.69      347.30      7.18 o
  -5   4   9       84.24       94.69      3.22 o
  -4   4   9      605.44      670.46     11.28 o
  -3   4   9      217.55      243.26      6.10 o
  -2   4   9     1226.98     1200.85     25.56 o
  -1   4   9      721.87      710.56     12.76 o
   0   4   9       34.76       40.78      3.30 o
   1   4   9       19.97       39.28      4.48 o
   2   4   9      100.92      115.15      5.66 o
   3   4   9       16.79       18.41      5.39 o
 -14   5   9       11.87        7.73     15.46 o
 -13   5   9        1.18       -2.97     14.27 o
 -12   5   9        7.82       17.25     12.49 o
 -11   5   9        7.03        1.78     10.70 o
 -10   5   9        1.77        1.76      6.54 o
  -9   5   9      511.34      494.27     17.54 o
  -8   5   9     1375.61     1335.76     23.65 o
  -7   5   9      963.08      894.67     14.37 o
  -6   5   9       32.69       20.96      2.87 o
  -5   5   9       53.20       54.60      6.01 o
  -4   5   9        0.56        0.98      2.71 o
  -3   5   9       15.52       23.48      2.81 o
  -2   5   9       98.33       85.71      4.43 o
  -1   5   9       18.37       16.85      4.10 o
   0   5   9       44.04       38.28      3.60 o
   1   5   9       53.04       54.04      4.85 o
   2   5   9       60.32       51.47      5.42 o
   3   5   9       12.65       20.03     10.75 o
 -13   6   9       39.46       39.84     14.27 o
 -12   6   9        0.76        8.33     12.49 o
 -11   6   9       30.10       19.62     11.30 o
 -10   6   9       77.57       60.72      7.73 o
  -9   6   9      209.81      214.83     13.97 o
  -8   6   9      310.08      318.98      7.44 o
  -7   6   9        2.10        2.87      3.19 o
  -6   6   9       11.25        9.76      3.87 o
  -5   6   9      434.68      443.43      8.53 o
  -4   6   9      516.83      525.72     10.40 o
  -3   6   9       32.89       50.65      3.89 o
  -2   6   9       53.43       78.54      6.18 o
  -1   6   9       68.11       79.72      6.10 o
   0   6   9      129.82      130.63      5.16 o
   1   6   9        2.10        1.78      4.90 o
   2   6   9       10.74       -2.07      5.96 o
 -13   7   9        0.60        5.35     13.68 o
 -12   7   9       64.40       82.06     13.08 o
 -11   7   9       26.71       21.48      7.00 o
 -10   7   9      153.81      143.63      7.77 o
  -9   7   9       19.75       14.68      6.24 o
  -8   7   9        7.56        6.56      4.21 o
  -7   7   9      272.61      273.69      7.63 o
  -6   7   9       44.86       39.00      3.42 o
  -5   7   9       63.40       62.70      7.21 o
  -4   7   9       10.32       10.83      3.53 o
  -3   7   9       48.13       45.65      5.08 o
  -2   7   9       24.47       17.12      5.36 o
  -1   7   9       56.03       47.82      4.02 o
   0   7   9        5.55       14.17      4.47 o
   1   7   9        5.98        2.08      6.31 o
 -13   8   9        2.69       -5.95     14.27 o
 -12   8   9        6.00        2.38     12.49 o
 -11   8   9        7.43        3.89      9.51 o
 -10   8   9        0.85       -6.84      6.84 o
  -9   8   9        1.17        4.33      3.75 o
  -8   8   9      193.54      210.51     11.49 o
  -7   8   9      569.01      617.89     20.75 o
  -6   8   9        8.06        4.63      3.98 o
  -5   8   9       49.68       71.00      8.75 o
  -4   8   9        5.44       -0.13      3.56 o
  -3   8   9        1.02       -0.95      6.81 o
  -2   8   9       15.25       12.83      4.40 o
  -1   8   9       20.06       18.45      4.36 o
 -12   9   9       34.83       27.35      7.43 o
 -11   9   9       90.33       70.46     11.89 o
 -10   9   9        1.18        5.50     10.11 o
  -9   9   9       72.13       54.71      5.19 o
  -8   9   9       36.42       31.38      3.75 o
  -7   9   9       32.43       39.24      9.22 o
  -6   9   9        0.71       -2.97      5.35 o
  -5   9   9       11.33       16.65     13.68 o
  -4   9   9        0.96       -7.73     14.27 o
  -3   9   9        1.16        1.31      5.95 o
  -2   9   9        1.10        1.76      5.24 o
 -11  10   9        2.14       -4.01      6.69 o
 -10  10   9       17.21       24.98      8.92 o
  -9  10   9        1.33        3.36      4.67 o
  -8  10   9        0.21        1.32      3.65 o
  -7  10   9       10.09        6.77      4.40 o
  -5  10   9       31.74       33.90     14.87 o
  -9  11   9       38.39       41.02      5.05 o
  -8  11   9        1.83        1.19      5.05 o
  -1 -12  10        1.91       -2.38     13.68 o
   0 -12  10        2.94        8.55      8.13 o
   1 -12  10       23.80       44.86      9.22 o
   2 -12  10       34.92       47.68      8.19 o
   3 -12  10       43.32       45.98     11.14 o
   4 -12  10       84.61       95.47     11.85 o
   5 -12  10      108.02      106.90     12.27 o
  -3 -11  10       30.63       57.09     14.27 o
  -2 -11  10       63.31       58.87     14.27 o
  -1 -11  10       18.01       16.60      7.37 o
   0 -11  10        4.64       13.30     13.68 o
   1 -11  10       46.56       20.81     13.08 o
   2 -11  10      143.72      110.01     14.27 o
   3 -11  10       11.59        0.72     15.16 o
   4 -11  10       52.39       38.83     16.35 o
   5 -11  10       11.58       15.64     10.41 o
   6 -11  10       34.63       25.27     10.93 o
  -5 -10  10        9.73       -1.19     13.68 o
  -4 -10  10        2.17       -1.19     13.08 o
  -3 -10  10        7.51       11.89     12.49 o
  -2 -10  10       33.38       39.84     12.49 o
  -1 -10  10       20.70       23.82      6.82 o
   0 -10  10       20.49       24.98     11.89 o
   1 -10  10       51.13       92.17     13.08 o
   2 -10  10      169.83      165.32     14.27 o
   3 -10  10       57.93       52.93     12.49 o
   4 -10  10       70.30       71.21     10.41 o
   5 -10  10      177.28      171.98     16.95 o
   6 -10  10       49.53       45.70     10.93 o
   7 -10  10        1.54       -6.59      8.68 o
  -6  -9  10        0.98       -4.16     13.68 o
  -5  -9  10        7.66       -1.78     12.49 o
  -4  -9  10       19.14        4.76     11.89 o
  -3  -9  10        0.26       -7.14     10.70 o
  -2  -9  10       73.48       61.85     11.89 o
  -1  -9  10      156.75      127.26     12.49 o
   0  -9  10        0.45       16.06     10.70 o
   1  -9  10        0.57       -1.19      7.15 o
   2  -9  10        1.25       -1.01      6.93 o
   3  -9  10        9.07        7.18      9.22 o
   4  -9  10        6.66       11.16      8.72 o
   5  -9  10       95.62       95.33      8.73 o
   6  -9  10       84.68      101.91      7.88 o
   7  -9  10      110.33      117.41     11.14 o
  -7  -8  10        4.76       -1.78     13.68 o
  -6  -8  10        4.14        4.16     12.49 o
  -5  -8  10        0.04       -9.51     11.30 o
  -4  -8  10       39.30       46.38     11.30 o
  -3  -8  10        0.04        5.35      9.51 o
  -2  -8  10        0.02       14.87      6.73 o
  -1  -8  10        4.70       11.15      6.51 o
   0  -8  10        2.73        0.36      7.14 o
   1  -8  10       10.84       16.78      6.93 o
   2  -8  10       89.36       84.09      8.19 o
   3  -8  10       19.79       19.91     10.70 o
   4  -8  10      384.93      397.86     14.37 o
   5  -8  10      237.07      219.66     12.98 o
   6  -8  10       74.35       77.31     12.19 o
   7  -8  10      143.88      153.66     11.33 o
  -8  -7  10        1.23        7.14     13.68 o
  -7  -7  10        6.76       -1.19     12.49 o
  -6  -7  10       10.58       23.19     11.30 o
  -5  -7  10       28.59       31.94      7.70 o
  -4  -7  10        2.62       12.32      6.69 o
  -3  -7  10      113.46      132.64      8.19 o
  -2  -7  10       11.57       15.92      6.51 o
  -1  -7  10      206.12      217.29     11.77 o
   0  -7  10       53.44       49.48      9.51 o
   1  -7  10      256.51      251.44     18.73 o
   2  -7  10       60.97       47.24      9.51 o
   3  -7  10       15.35        7.03      6.93 o
   4  -7  10       41.56       39.46      6.85 o
   5  -7  10       21.05       32.76      6.17 o
   6  -7  10        8.60        6.24     11.00 o
   7  -7  10       96.94      102.91     10.93 o
  -9  -6  10        0.13        2.97     13.68 o
  -8  -6  10        7.27       12.49     12.49 o
  -7  -6  10        8.52       -8.92     11.60 o
  -6  -6  10       55.10       59.50      8.28 o
  -5  -6  10      136.28      138.37      8.80 o
  -4  -6  10       59.11       75.18      7.28 o
  -3  -6  10       41.01       51.12      6.43 o
  -2  -6  10        1.44        2.58      5.57 o
  -1  -6  10       11.28       11.68      5.84 o
   0  -6  10      356.70      364.35     15.46 o
   1  -6  10      668.41      693.53     19.55 o
   2  -6  10     1309.35     1380.77     33.01 o
   3  -6  10      313.17      337.79     14.92 o
   4  -6  10      628.20      686.35     24.79 o
   5  -6  10      469.29      523.14     18.91 o
   6  -6  10      114.48      135.22     10.49 o
   7  -6  10       11.56       14.43     10.41 o
 -10  -5  10       14.00        8.33     13.68 o
  -9  -5  10        0.81       11.30     12.49 o
  -8  -5  10       11.44       19.91      8.86 o
  -7  -5  10       11.76       12.35      7.86 o
  -6  -5  10       93.36      104.89      8.28 o
  -5  -5  10        5.65        2.95      6.27 o
  -4  -5  10      400.67      419.39     14.39 o
  -3  -5  10      234.96      257.81     19.33 o
  -2  -5  10      584.81      567.83     16.57 o
  -1  -5  10      408.85      383.77     13.44 o
   0  -5  10      192.76      170.51     10.41 o
   1  -5  10        7.68        3.04      4.17 o
   2  -5  10      406.11      405.54     19.20 o
   3  -5  10       46.77       33.32      5.23 o
   4  -5  10      385.84      396.13     16.91 o
   5  -5  10      384.20      405.79     13.20 o
   6  -5  10      368.83      382.87     13.80 o
   7  -5  10      213.16      227.37     10.22 o
 -10  -4  10        8.18       12.18     11.60 o
  -9  -4  10        6.89        1.70      8.69 o
  -8  -4  10       17.49       11.95      8.33 o
  -7  -4  10       33.33       31.89      7.57 o
  -6  -4  10        1.14       -4.40      7.73 o
  -5  -4  10      154.25      151.60      7.86 o
  -4  -4  10       65.67       72.89     10.11 o
  -3  -4  10      265.75      271.41     14.57 o
  -2  -4  10      706.34      729.99     22.00 o
  -1  -4  10     1130.29     1190.44     22.51 o
   0  -4  10     1364.23     1421.83     26.40 o
   1  -4  10     1272.43     1223.52     23.31 o
   2  -4  10        9.12        3.82      4.59 o
   3  -4  10      288.95      302.62     12.19 o
   4  -4  10        1.11       -5.36      5.36 o
   5  -4  10        4.69       -5.23      6.20 o
   6  -4  10       11.39       17.15     10.41 o
   7  -4  10        0.16        6.99      9.56 o
 -11  -3  10        0.53       11.47     10.42 o
 -10  -3  10        9.46       10.99      9.24 o
  -9  -3  10        4.72       10.49     19.62 o
  -8  -3  10        0.41       -9.40     12.49 o
  -7  -3  10      249.09      267.42     11.77 o
  -6  -3  10      101.83       91.28      7.28 o
  -5  -3  10      316.58      331.43     12.27 o
  -4  -3  10        1.35        0.15      4.84 o
  -3  -3  10        5.16        4.21      4.84 o
  -2  -3  10      118.47      112.30      8.03 o
  -1  -3  10       17.34       21.27      3.89 o
   0  -3  10      101.67       88.56      4.94 o
   1  -3  10       24.94       25.56      4.52 o
   2  -3  10       17.45       17.50      4.12 o
   3  -3  10      232.96      205.23      8.67 o
   4  -3  10      154.97      156.69      7.37 o
   5  -3  10       83.20       74.10      9.14 o
   6  -3  10       13.12        7.89      9.14 o
   7  -3  10        0.44       -4.53     10.24 o
 -12  -2  10        3.65       -0.59     18.43 o
 -11  -2  10        4.45        7.21      9.35 o
 -10  -2  10       10.47        4.57      8.36 o
  -9  -2  10       16.19       18.21      7.81 o
  -8  -2  10        8.33        3.28      6.48 o
  -7  -2  10       64.14       66.91     12.79 o
  -6  -2  10       26.15       17.73      5.39 o
  -5  -2  10      101.10      106.16     10.41 o
  -4  -2  10      194.88      204.94      8.83 o
  -3  -2  10       29.29       24.42      8.33 o
  -2  -2  10      184.04      171.37      6.75 o
  -1  -2  10      134.51      175.09      7.09 o
   0  -2  10       12.47        8.56      3.39 o
   1  -2  10      756.34      775.91     17.56 o
   2  -2  10     1095.64     1181.86     22.99 o
   3  -2  10      173.15      174.43      7.14 o
   4  -2  10      479.96      548.09     18.20 o
   5  -2  10       54.37       70.21      9.40 o
   6  -2  10        8.26       15.93     11.30 o
 -12  -1  10        1.80       -9.45      9.45 o
 -11  -1  10        0.81       -1.87      8.80 o
 -10  -1  10        3.09       -1.82      8.33 o
  -9  -1  10       11.43       20.78      7.02 o
  -8  -1  10       10.79        2.90      6.24 o
  -7  -1  10      145.33      129.40      8.62 o
  -6  -1  10       19.55       18.87      5.65 o
  -5  -1  10        4.56       -1.16      3.98 o
  -4  -1  10      362.43      369.31     10.93 o
  -3  -1  10      737.53      749.67     14.88 o
  -2  -1  10      246.42      236.14      7.54 o
  -1  -1  10      178.94      174.59      5.21 o
   0  -1  10        3.29        0.14      2.66 o
   1  -1  10      236.92      227.63      6.48 o
   2  -1  10       62.71       59.42      7.35 o
   3  -1  10       91.31       93.06      8.55 o
   4  -1  10      206.30      183.53     13.68 o
   5  -1  10      100.65       99.16     10.49 o
   6  -1  10       91.07       95.33     11.75 o
 -12   0  10        6.82        3.88      9.00 o
 -11   0  10        7.38       16.84      9.81 o
 -10   0  10       27.57       48.98     10.41 o
  -9   0  10        4.24       10.69     11.00 o
  -8   0  10      378.58      380.04     13.43 o
  -7   0  10      113.19      101.28      6.27 o
  -6   0  10      676.44      726.11     18.08 o
  -5   0  10      148.90      148.70      7.73 o
  -4   0  10      162.02      182.83      6.76 o
  -3   0  10      548.85      581.91      8.64 o
  -2   0  10      636.83      616.11     11.35 o
  -1   0  10     2819.04     2853.19     50.35 o
   0   0  10     1907.57     1962.44     29.67 o
   1   0  10     1044.05     1058.24     17.50 o
   2   0  10        9.21        6.73      4.36 o
   3   0  10       72.97       88.06      9.03 o
   4   0  10       51.97       61.19     16.65 o
   5   0  10       16.59       29.07     11.00 o
 -13   1  10       14.84       13.68     17.84 o
 -12   1  10       21.38       18.95     10.11 o
 -11   1  10        0.66       -0.53      7.47 o
 -10   1  10       75.33       70.36      7.37 o
  -9   1  10      125.36      122.19      7.69 o
  -8   1  10       37.57       40.25      5.49 o
  -7   1  10      892.76      900.24     17.83 o
  -6   1  10      808.23      853.22     16.92 o
  -5   1  10      144.44      148.97      7.53 o
  -4   1  10      237.67      221.00      5.45 o
  -3   1  10       23.39       20.53      3.22 o
  -2   1  10        0.02        1.84      3.95 o
  -1   1  10        7.28        6.82      4.54 o
   0   1  10      108.30      107.28      4.60 o
   1   1  10       73.27       68.47      4.75 o
   2   1  10       96.29       90.59      5.27 o
   3   1  10      286.90      288.58     13.71 o
   4   1  10      113.60      121.32     11.14 o
   5   1  10       11.99       -4.76     14.87 o
 -13   2  10        7.79       24.98     16.06 o
 -12   2  10       12.86       22.60     14.87 o
 -11   2  10       49.18       64.82     13.68 o
 -10   2  10       24.78       29.60      6.38 o
  -9   2  10       44.50       35.94      5.58 o
  -8   2  10       80.80       77.36      5.06 o
  -7   2  10      933.60      986.02     23.54 o
  -6   2  10       20.64       19.32      6.24 o
  -5   2  10      282.47      275.44      7.87 o
  -4   2  10      601.29      556.54     10.32 o
  -3   2  10      653.94      613.33      9.85 o
  -2   2  10     1097.56      995.04     14.46 o
  -1   2  10      303.20      279.84      7.72 o
   0   2  10       23.16       27.83      4.29 o
   1   2  10      334.07      305.94      8.85 o
   2   2  10       41.78       39.93      5.00 o
   3   2  10        0.15       -0.89      9.25 o
   4   2  10       30.27        4.16     14.27 o
 -13   3  10       15.66       13.08     15.46 o
 -12   3  10        4.14        8.33     13.68 o
 -11   3  10        2.04       14.27     12.49 o
 -10   3  10       23.24       36.27     11.30 o
  -9   3  10      410.65      461.87     20.81 o
  -8   3  10      221.17      264.71     11.26 o
  -7   3  10       54.88       68.55      6.27 o
  -6   3  10       17.05       11.35      3.65 o
  -5   3  10      114.48      113.12      8.58 o
  -4   3  10       77.24       70.55      3.29 o
  -3   3  10       38.22       40.60      2.96 o
  -2   3  10        0.42        2.55      2.94 o
  -1   3  10       72.99       57.42      3.62 o
   0   3  10      206.45      187.62      6.31 o
   1   3  10       31.55       37.59      7.16 o
   2   3  10       13.60        9.13      5.00 o
   3   3  10       17.92       27.94     10.07 o
 -13   4  10        4.58        7.14     14.87 o
 -12   4  10       11.85       27.95     14.27 o
 -11   4  10       29.46       15.46     12.49 o
 -10   4  10       20.42       26.17     11.30 o
  -9   4  10       36.68       32.76      8.03 o
  -8   4  10        0.27        7.36      5.42 o
  -7   4  10       37.38       31.14      4.10 o
  -6   4  10      358.92      321.63      7.47 o
  -5   4  10       68.14       68.21      3.82 o
  -4   4  10       10.24       12.14      4.38 o
  -3   4  10       35.06       36.75      3.91 o
  -2   4  10       64.15       69.22      3.72 o
  -1   4  10       29.94       51.25      3.64 o
   0   4  10      124.32      142.77      5.48 o
   1   4  10        0.65        0.51      4.79 o
   2   4  10       25.68       40.30      5.58 o
   3   4  10        6.28        8.33     14.27 o
 -13   5  10       18.36       -0.59     14.27 o
 -12   5  10        0.01       -1.78     13.08 o
 -11   5  10        0.53       10.11     11.89 o
 -10   5  10      232.09      174.16     14.57 o
  -9   5  10      451.29      407.93     13.80 o
  -8   5  10       18.86       25.33      5.57 o
  -7   5  10       42.76       44.36      3.58 o
  -6   5  10       67.67       64.93      3.58 o
  -5   5  10      158.68      158.50      5.72 o
  -4   5  10        3.12        6.62      3.43 o
  -3   5  10        1.21        2.21      4.00 o
  -2   5  10        1.29        3.78      4.24 o
  -1   5  10       57.63       40.82      3.99 o
   0   5  10        1.86       -1.72      4.49 o
   1   5  10       29.14       16.87      5.19 o
   2   5  10       21.81        5.54      6.04 o
 -13   6  10       11.71        7.73     14.87 o
 -12   6  10        0.33        8.33     13.08 o
 -11   6  10        0.79       -4.16     11.30 o
 -10   6  10       22.47       31.43      6.85 o
  -9   6  10        2.15       -0.42      5.71 o
  -8   6  10      387.12      381.53      8.84 o
  -7   6  10      228.30      227.96      6.79 o
  -6   6  10       10.99        9.61      3.54 o
  -5   6  10      180.09      182.37      6.13 o
  -4   6  10      179.02      186.41      6.22 o
  -3   6  10      345.56      369.82      8.40 o
  -2   6  10      171.40      173.76      9.50 o
  -1   6  10      103.20      110.07      4.87 o
   0   6  10        5.96       -1.66      7.32 o
   1   6  10        7.36       14.06      6.93 o
 -13   7  10        0.29        3.57     13.68 o
 -12   7  10       38.16       27.95     12.49 o
 -11   7  10        3.42       -0.54      6.85 o
 -10   7  10       20.24       23.68     10.11 o
  -9   7  10      322.03      331.44     34.49 o
  -8   7  10      656.18      634.83     16.05 o
  -7   7  10        0.77       -3.62      3.62 o
  -6   7  10       19.27       22.68      3.75 o
  -5   7  10       20.57       23.77      3.47 o
  -4   7  10       30.46       20.19      5.67 o
  -3   7  10        6.55        1.95      4.52 o
  -2   7  10       44.69       41.41      5.13 o
  -1   7  10       20.14       14.85      4.68 o
   0   7  10       25.08       35.68      9.51 o
 -12   8  10       24.03        5.95     12.49 o
 -11   8  10       27.21        9.95      7.00 o
 -10   8  10        6.40        5.61      6.69 o
  -9   8  10       18.40       18.58      5.84 o
  -8   8  10       62.10       55.71      4.44 o
  -7   8  10       85.52       81.43      5.34 o
  -6   8  10      140.61      179.74      6.98 o
  -5   8  10       34.54       49.03      9.03 o
  -4   8  10       10.08       15.40      4.57 o
  -3   8  10        4.93        3.69      4.76 o
  -2   8  10        7.57        7.53      4.19 o
 -12   9  10        1.39        0.13      7.57 o
 -11   9  10       43.30       42.91      7.28 o
 -10   9  10        1.29        0.42      6.43 o
  -9   9  10        6.50       -3.27      5.47 o
  -8   9  10        2.16        1.64      4.09 o
  -7   9  10        7.61        9.57      3.88 o
  -6   9  10        0.10       -0.59      4.40 o
  -5   9  10        6.18       11.41     12.17 o
  -4   9  10        2.72        2.68      5.05 o
  -3   9  10        3.62        2.97      7.73 o
 -10  10  10       10.55        7.73      8.33 o
  -9  10  10        2.01        1.34      4.19 o
  -8  10  10        2.89        4.86      4.17 o
  -7  10  10        2.43        5.66      6.54 o
   0 -12  11       13.44       18.26     11.30 o
   1 -12  11       11.38       21.81     10.11 o
   2 -12  11       11.24        9.28     11.57 o
   3 -12  11        2.69        9.08     11.42 o
  -2 -11  11        3.01        1.78     13.68 o
  -1 -11  11       11.17        4.76     13.68 o
   0 -11  11       55.46       56.49     14.27 o
   1 -11  11        9.94       10.11     13.08 o
   2 -11  11       25.55       22.00     13.08 o
   3 -11  11       91.34       67.91     16.35 o
   4 -11  11        7.63        2.02     11.00 o
   5 -11  11       11.63       -7.89     11.09 o
  -4 -10  11       11.47       17.25     13.68 o
  -3 -10  11        9.48       19.03     13.08 o
  -2 -10  11       10.66       14.87     13.08 o
  -1 -10  11       51.19       77.90     13.68 o
   0 -10  11       22.30       38.65     12.49 o
   1 -10  11       53.77       71.95     13.08 o
   2 -10  11       31.70       46.98     13.08 o
   3 -10  11      177.13      187.92     16.06 o
   4 -10  11      200.38      186.34     17.25 o
   5 -10  11      179.09      157.27     41.92 o
  -6  -9  11        1.90       -1.19     14.27 o
  -5  -9  11        4.15        7.14     13.08 o
  -4  -9  11       96.49       80.28     13.68 o
  -3  -9  11       30.02       24.38     11.89 o
  -2  -9  11       26.75       28.54     11.89 o
  -1  -9  11       10.47        0.00     11.30 o
   0  -9  11       98.99       88.85      9.22 o
   1  -9  11       99.73       89.94      8.83 o
   2  -9  11        0.57        5.35      7.99 o
   3  -9  11       58.10       63.83      9.25 o
   4  -9  11       48.99       57.03     14.03 o
   5  -9  11       12.19       19.08      8.07 o
   6  -9  11       82.59       86.33      9.02 o
  -7  -8  11        0.56       12.49     14.27 o
  -6  -8  11        2.75        3.57     12.49 o
  -5  -8  11        1.56        1.19     11.89 o
  -4  -8  11       45.70       43.41     11.89 o
  -3  -8  11       13.34       13.89      7.77 o
  -2  -8  11        0.66       11.59      7.35 o
  -1  -8  11       50.77       59.09      8.03 o
   0  -8  11       94.47      102.19      8.61 o
   1  -8  11      211.71      206.66     10.51 o
   2  -8  11       70.99       63.77      8.61 o
   3  -8  11       40.22       37.16      8.38 o
   4  -8  11       47.26       52.59      7.93 o
   5  -8  11       21.90       24.53      6.84 o
   6  -8  11       21.17       13.07     10.30 o
  -8  -7  11        4.87        1.78     13.68 o
  -7  -7  11       12.41       19.03     12.49 o
  -6  -7  11        8.06        8.33     11.30 o
  -5  -7  11        9.28        1.16      7.96 o
  -4  -7  11       17.92       10.55      7.28 o
  -3  -7  11       55.65       44.26      7.77 o
  -2  -7  11        0.97        2.41      7.11 o
  -1  -7  11       10.14       23.68      6.93 o
   0  -7  11      104.66      120.73      8.38 o
   1  -7  11       24.95       29.39      7.53 o
   2  -7  11      109.14      112.00      8.80 o
   3  -7  11        0.03        2.16      7.96 o
   4  -7  11       24.44       25.11      7.43 o
   5  -7  11       67.25       66.59      8.01 o
   6  -7  11       29.84       29.04     10.07 o
  -9  -6  11        0.05       -3.57     14.27 o
  -8  -6  11        0.01       11.89     12.49 o
  -7  -6  11        3.66       -0.67      8.71 o
  -6  -6  11        1.06        2.44      8.00 o
  -5  -6  11        4.93       12.75      7.43 o
  -4  -6  11        7.64       10.16      8.03 o
  -3  -6  11       16.89       16.98      6.85 o
  -2  -6  11       14.92       16.84      6.69 o
  -1  -6  11       11.04       11.11      6.57 o
   0  -6  11       49.61       39.01      7.11 o
   1  -6  11       86.04      118.49      9.22 o
   2  -6  11       92.53      112.59      8.80 o
   3  -6  11      490.17      534.02     38.06 o
   4  -6  11      482.09      525.40     34.16 o
   5  -6  11      231.83      263.41     23.49 o
   6  -6  11      188.14      226.95     12.59 o
  -9  -5  11        2.33       11.14     24.68 o
  -8  -5  11        0.38        1.27      8.86 o
  -7  -5  11        7.24        5.28      8.13 o
  -6  -5  11       16.97       16.23      7.57 o
  -5  -5  11      204.32      212.62     11.33 o
  -4  -5  11      128.13      155.16      8.71 o
  -3  -5  11      165.07      179.07      8.97 o
  -2  -5  11      112.40      125.36      7.96 o
  -1  -5  11      627.13      632.97     21.71 o
   0  -5  11       99.99       92.28      7.28 o
   1  -5  11      362.90      367.73     14.47 o
   2  -5  11       18.08       12.90      7.28 o
   3  -5  11       21.51       30.36      6.33 o
   4  -5  11       70.38       93.58     18.14 o
   5  -5  11       70.51       75.94      9.56 o
   6  -5  11      193.63      216.46     18.43 o
 -10  -4  11        0.42        6.63      9.99 o
  -9  -4  11       18.26       10.89     12.79 o
  -8  -4  11        0.36       -3.46     14.57 o
  -7  -4  11       21.39       16.59      7.69 o
  -6  -4  11      144.24      151.85      8.86 o
  -5  -4  11       33.08       35.72      6.70 o
  -4  -4  11      223.89      212.34     10.41 o
  -3  -4  11       57.08       68.79      8.03 o
  -2  -4  11      303.53      337.02     13.12 o
  -1  -4  11      879.52      935.81     18.69 o
   0  -4  11       94.59      102.57      5.76 o
   1  -4  11     1029.40     1106.91     22.90 o
   2  -4  11      582.57      579.78     14.20 o
   3  -4  11      553.10      573.85     22.01 o
   4  -4  11      103.96      102.03      7.10 o
   5  -4  11       31.49       21.01      8.86 o
   6  -4  11       14.86        9.82      9.71 o
 -11  -3  11        7.72       27.81     10.55 o
 -10  -3  11       10.37        9.17      9.68 o
  -9  -3  11       36.37       39.08      9.12 o
  -8  -3  11       80.86       78.49      9.22 o
  -7  -3  11        5.83        5.63      8.33 o
  -6  -3  11       11.68       10.03      6.24 o
  -5  -3  11      114.60      123.64      7.86 o
  -4  -3  11      569.14      577.41     16.76 o
  -3  -3  11      153.88      132.23     11.30 o
  -2  -3  11       75.48       72.48      4.94 o
  -1  -3  11       68.10       52.13      4.87 o
   0  -3  11      150.62      149.42      6.20 o
   1  -3  11      160.88      167.21      6.82 o
   2  -3  11       16.96       15.88      5.29 o
   3  -3  11      450.96      470.63     13.50 o
   4  -3  11      306.16      295.47     13.62 o
   5  -3  11      190.90      207.76     12.11 o
   6  -3  11      106.64      107.11     11.51 o
 -11  -2  11        4.77       -1.38     11.89 o
 -10  -2  11        0.32       -0.59      8.91 o
  -9  -2  11       24.78       17.01      7.92 o
  -8  -2  11       89.02       93.44      8.25 o
  -7  -2  11       58.68       48.23      6.82 o
  -6  -2  11      110.61      110.69      9.22 o
  -5  -2  11       64.74       50.94      5.83 o
  -4  -2  11       88.86      101.39      6.57 o
  -3  -2  11      148.25      157.59     11.89 o
  -2  -2  11     1206.35     1245.64     24.76 o
  -1  -2  11     1127.40     1103.63     21.39 o
   0  -2  11     1592.50     1526.43     28.60 o
   1  -2  11      214.67      229.46     10.39 o
   2  -2  11       14.42       21.19      7.28 o
   3  -2  11       53.35       41.02      8.28 o
   4  -2  11       10.16        6.67     14.57 o
   5  -2  11        8.33       28.00     10.24 o
 -12  -1  11        0.62       -9.90      9.90 o
 -11  -1  11        3.40       -1.43      8.91 o
 -10  -1  11        0.21       -2.01      7.56 o
  -9  -1  11        0.81       -5.65      8.03 o
  -8  -1  11      161.65      167.95      9.00 o
  -7  -1  11      175.79      189.79      9.67 o
  -6  -1  11        0.67        2.15      5.04 o
  -5  -1  11       84.70       75.48      7.43 o
  -4  -1  11       51.55       58.79      4.71 o
  -3  -1  11      317.49      321.72      9.95 o
  -2  -1  11      112.82      119.88      9.18 o
  -1  -1  11       69.53       68.68      3.71 o
   0  -1  11       43.31       48.04      4.08 o
   1  -1  11        2.04       -3.08      7.73 o
   2  -1  11       20.22        8.23      7.96 o
   3  -1  11       12.19       -1.93      8.55 o
   4  -1  11        2.59       -3.92      9.22 o
   5  -1  11        4.49        1.95     10.24 o
 -12   0  11        5.24       17.28      9.81 o
 -11   0  11        0.01       19.21      8.46 o
 -10   0  11        4.99        3.49      7.11 o
  -9   0  11       43.91       43.17      7.02 o
  -8   0  11       18.70       13.70      5.66 o
  -7   0  11       10.88        4.65      5.49 o
  -6   0  11      225.14      192.60      8.61 o
  -5   0  11      179.04      169.20      6.82 o
  -4   0  11        2.53        2.27      3.71 o
  -3   0  11       24.61        8.47      3.46 o
  -2   0  11      177.78      211.31     10.00 o
  -1   0  11      691.19      718.94     17.34 o
   0   0  11       11.69       28.25      4.17 o
   1   0  11      414.95      434.55     11.88 o
   2   0  11      149.68      170.42     10.30 o
   3   0  11       30.36       31.27      9.45 o
   4   0  11       72.12      101.58     11.14 o
 -12   1  11        3.10        1.19     16.06 o
 -11   1  11       27.63       35.68     14.87 o
 -10   1  11        0.48        4.76      6.57 o
  -9   1  11        8.06        6.09      5.66 o
  -8   1  11       54.11       45.91      5.94 o
  -7   1  11       14.38       14.55      5.04 o
  -6   1  11      313.84      311.88     13.67 o
  -5   1  11      475.28      475.99     14.47 o
  -4   1  11      329.52      306.07      9.47 o
  -3   1  11      132.16      112.38      5.82 o
  -2   1  11       20.12        9.60      7.13 o
  -1   1  11        4.71        1.09      3.74 o
   0   1  11        0.17        4.78      4.18 o
   1   1  11       94.11       79.48      5.34 o
   2   1  11       37.50       36.87      8.83 o
   3   1  11       62.87       55.61     10.30 o
   4   1  11       83.85       80.88     16.06 o
 -13   2  11        6.58        9.51     17.25 o
 -12   2  11        7.87      -14.87     15.46 o
 -11   2  11       15.01       16.65     14.27 o
 -10   2  11        8.46       14.27     12.49 o
  -9   2  11       11.00      -10.70     10.70 o
  -8   2  11      156.62      132.61     11.89 o
  -7   2  11      172.97      180.11      9.40 o
  -6   2  11      256.14      278.89     11.75 o
  -5   2  11      199.21      220.38     10.41 o
  -4   2  11      483.28      528.94     12.80 o
  -3   2  11      872.46      888.25     29.34 o
  -2   2  11      767.98      764.35     21.63 o
  -1   2  11      415.99      423.51      9.73 o
   0   2  11       54.13       43.91      4.67 o
   1   2  11      168.88      195.01      6.72 o
   2   2  11       73.36       91.88     14.57 o
   3   2  11       24.96       22.65     10.30 o
 -13   3  11        0.10       -2.97     15.46 o
 -12   3  11        0.22       11.89     14.27 o
 -11   3  11       60.09       56.49     13.68 o
 -10   3  11      380.33      425.78     24.38 o
  -9   3  11      312.11      327.66     21.41 o
  -8   3  11      114.88      116.59      9.22 o
  -7   3  11       69.45       69.97      6.51 o
  -6   3  11       38.68       31.19      5.84 o
  -5   3  11       10.19        6.10      5.22 o
  -4   3  11        5.30        3.45      3.79 o
  -3   3  11        0.35       -1.30      5.02 o
  -2   3  11       36.04       35.39      5.82 o
  -1   3  11        1.47        2.87      4.29 o
   0   3  11       62.19       52.15      4.79 o
   1   3  11      136.27      132.27      9.78 o
   2   3  11      100.42       98.82     10.91 o
 -13   4  11        2.29       13.68     15.46 o
 -12   4  11        0.08        3.57     13.68 o
 -11   4  11       16.81       28.54     12.49 o
 -10   4  11       12.64       24.38     11.30 o
  -9   4  11       65.98       51.80      7.00 o
  -8   4  11       77.57       81.57     11.00 o
  -7   4  11       34.48       30.76      6.84 o
  -6   4  11      256.89      282.62     11.51 o
  -5   4  11      254.10      230.28      6.48 o
  -4   4  11      333.76      342.22      7.43 o
  -3   4  11        3.65        0.12      3.34 o
  -2   4  11      316.00      262.79      9.81 o
  -1   4  11        1.10       -4.28      4.28 o
   0   4  11        3.58        6.02      4.82 o
   1   4  11       39.25       42.69      5.57 o
 -13   5  11        0.43       21.41     15.46 o
 -12   5  11        6.40       14.87     14.27 o
 -11   5  11       44.39       43.41     13.08 o
 -10   5  11       12.54       16.36      6.70 o
  -9   5  11      372.57      390.47     14.22 o
  -8   5  11        4.43        6.66      7.43 o
  -7   5  11        9.31        6.63      5.84 o
  -6   5  11      136.20      115.65      4.54 o
  -5   5  11        4.48        2.47      3.31 o
  -4   5  11       26.14       36.93      4.46 o
  -3   5  11        0.38        4.91      4.42 o
  -2   5  11       11.02        1.48      4.41 o
  -1   5  11       12.39        3.82      4.56 o
   0   5  11        3.84        1.71      5.24 o
   1   5  11        3.08       -0.42      8.65 o
 -13   6  11        2.58        1.19     15.46 o
 -12   6  11       36.76       31.52     14.27 o
 -11   6  11        3.59        5.35     12.49 o
 -10   6  11       22.39       23.26      9.51 o
  -9   6  11      188.70      223.61     12.36 o
  -8   6  11        2.43       -4.72      6.27 o
  -7   6  11       98.30       98.05      5.33 o
  -6   6  11      106.22      103.89      4.91 o
  -5   6  11        1.03       -0.19      3.69 o
  -4   6  11       76.15       72.11      4.41 o
  -3   6  11      156.17      122.78      5.84 o
  -2   6  11       43.26       67.10      8.10 o
  -1   6  11        7.16       23.99      6.09 o
 -12   7  11        3.33       15.46     13.68 o
 -11   7  11       65.08       54.25      8.28 o
 -10   7  11      165.21      135.76     22.89 o
  -9   7  11       82.09       69.04      7.11 o
  -8   7  11       24.41       22.60      8.92 o
  -7   7  11       40.26       47.67      4.52 o
  -6   7  11       34.26       36.46      6.21 o
  -5   7  11        4.20        3.99      3.80 o
  -4   7  11        0.03        5.19      4.04 o
  -3   7  11        1.64        8.40      4.25 o
  -2   7  11        5.30        1.51      5.42 o
 -12   8  11       17.55       17.25     13.68 o
 -11   8  11        0.17       -7.43      7.43 o
 -10   8  11        6.54        7.08      6.85 o
  -9   8  11        2.80        3.74      6.43 o
  -8   8  11       15.46       16.96     13.97 o
  -7   8  11       34.82       41.36      7.09 o
  -6   8  11       57.41       64.79      8.40 o
  -5   8  11        8.68       14.31      4.02 o
  -4   8  11       24.90       38.20      4.52 o
  -3   8  11       30.02       48.11      6.51 o
 -10   9  11        7.00        0.00      8.92 o
  -9   9  11       12.31       16.65      8.92 o
  -8   9  11        3.97       14.90      4.44 o
  -7   9  11        0.01        8.84      4.23 o
  -6   9  11        5.11        9.27      4.09 o
  -5   9  11        1.08       -1.15      9.22 o
  -1 -11  12        0.66        4.16     14.27 o
   0 -11  12        1.81       -7.14     13.68 o
   1 -11  12       30.51       20.81     14.27 o
   2 -11  12        4.39       -4.16     13.68 o
   3 -11  12        1.70        7.56     11.57 o
  -3 -10  12       21.83       15.46     13.68 o
  -2 -10  12        5.19        8.92     13.08 o
  -1 -10  12        4.60        9.51     13.08 o
   0 -10  12        3.19        4.16     13.08 o
   1 -10  12        0.54      -13.08     13.08 o
   2 -10  12       57.87       67.79     14.27 o
   3 -10  12       89.24      114.77     16.06 o
   4 -10  12      196.05      190.37     13.97 o
  -5  -9  12       10.25       29.73     13.68 o
  -4  -9  12        3.37       14.87     13.08 o
  -3  -9  12       30.04       29.14     13.08 o
  -2  -9  12       19.37       33.90     12.49 o
  -1  -9  12       87.18      106.45     13.68 o
   0  -9  12       36.77       42.31      8.92 o
   1  -9  12       72.37       73.41      9.45 o
   2  -9  12      108.86      103.54     13.68 o
   3  -9  12       13.23       15.46      9.25 o
   4  -9  12       15.95       24.61      8.54 o
   5  -9  12       27.78       31.07      8.98 o
  -6  -8  12       20.65       25.57     13.08 o
  -5  -8  12       29.73       44.01     13.08 o
  -4  -8  12        7.87       17.84     11.89 o
  -3  -8  12       16.40       33.38     12.79 o
  -2  -8  12       91.81       97.63      9.81 o
  -1  -8  12       49.56       57.73      8.61 o
   0  -8  12      167.03      185.17     10.72 o
   1  -8  12      120.71      155.02     10.30 o
   2  -8  12       83.91      100.40      9.82 o
   3  -8  12      179.25      194.22     11.35 o
   4  -8  12      237.20      225.79     19.16 o
   5  -8  12      177.64      184.80     10.07 o
  -7  -7  12        2.05       10.70     12.49 o
  -6  -7  12       37.32       40.44     12.49 o
  -5  -7  12       42.48       31.86     17.25 o
  -4  -7  12       31.03       27.86      8.55 o
  -3  -7  12       25.20       29.87      8.13 o
  -2  -7  12      129.05      101.89      8.97 o
  -1  -7  12       20.00        7.63      7.53 o
   0  -7  12      104.10       90.39      8.97 o
   1  -7  12       54.05       59.91      8.55 o
   2  -7  12        8.07        7.00      8.38 o
   3  -7  12       23.43       28.43      9.03 o
   4  -7  12       29.55       31.93      7.76 o
   5  -7  12      128.55      156.80     11.75 o
  -8  -6  12        1.45       -1.19     12.49 o
  -7  -6  12        0.32        0.99      9.29 o
  -6  -6  12        3.04        8.24     13.97 o
  -5  -6  12       33.30       39.32      8.43 o
  -4  -6  12        9.89       11.41      7.86 o
  -3  -6  12        0.39       18.83      7.43 o
  -2  -6  12      183.83      187.99      9.82 o
  -1  -6  12        5.42        8.13     12.49 o
   0  -6  12        5.69        4.03      7.43 o
   1  -6  12       62.88       51.39      8.13 o
   2  -6  12        2.19       -3.11      8.13 o
   3  -6  12       33.39       57.97     13.68 o
   4  -6  12       60.69       66.35      9.82 o
   5  -6  12       76.11       80.95     10.41 o
  -9  -5  12        3.08       13.61     10.11 o
  -8  -5  12        0.44       -3.13      9.12 o
  -7  -5  12        0.77       -5.25      8.25 o
  -6  -5  12        5.15        6.10     10.41 o
  -5  -5  12        0.31        3.42      7.26 o
  -4  -5  12       23.85       22.15      7.26 o
  -3  -5  12      141.45      162.24      9.14 o
  -2  -5  12       62.83       79.36      7.86 o
  -1  -5  12      119.14      144.13     11.00 o
   0  -5  12       10.02       11.33      7.28 o
   1  -5  12       77.02       66.06      8.13 o
   2  -5  12       12.74       20.54      8.13 o
   3  -5  12        0.42       -0.99      6.76 o
   4  -5  12        3.77       -1.25      8.71 o
   5  -5  12        0.62       15.46     15.46 o
 -10  -4  12        9.85       13.81     10.55 o
  -9  -4  12        2.11       -0.03      9.24 o
  -8  -4  12       52.98       48.22     10.41 o
  -7  -4  12       18.13       11.45      7.81 o
  -6  -4  12       10.88        5.59     10.70 o
  -5  -4  12       22.41       18.26      7.14 o
  -4  -4  12       11.00        8.99      8.33 o
  -3  -4  12       33.24       38.67      6.82 o
  -2  -4  12       15.43       23.01      6.57 o
  -1  -4  12      311.24      311.24     13.80 o
   0  -4  12      448.52      544.51     17.78 o
   1  -4  12      324.66      333.88     15.24 o
   2  -4  12     1007.24     1146.22     24.18 o
   3  -4  12      484.07      555.30     45.19 o
   4  -4  12      264.55      308.04     19.62 o
   5  -4  12       50.41       88.61     16.65 o
 -10  -3  12       16.25       24.04      9.79 o
  -9  -3  12        1.15       18.49      8.80 o
  -8  -3  12        5.20       -7.00      8.33 o
  -7  -3  12        3.30       -1.43      9.22 o
  -6  -3  12      107.19      110.60      8.43 o
  -5  -3  12       50.52       62.26      7.14 o
  -4  -3  12      301.14      298.00     13.14 o
  -3  -3  12      463.66      472.63     15.56 o
  -2  -3  12      825.50      771.90     16.51 o
  -1  -3  12        4.13        1.18      4.81 o
   0  -3  12      186.88      202.37     12.29 o
   1  -3  12        1.50       -4.29      4.59 o
   2  -3  12       50.66       48.19     13.97 o
   3  -3  12       73.78       61.97      9.29 o
   4  -3  12      196.12      215.32     12.17 o
   5  -3  12      151.86      170.35     12.79 o
 -11  -2  12        1.27       17.51     12.19 o
 -10  -2  12       32.68       41.17      9.35 o
  -9  -2  12       14.97       31.66      8.10 o
  -8  -2  12        0.63        2.11      9.51 o
  -7  -2  12      119.58      122.98      8.56 o
  -6  -2  12        4.67       -3.81      5.94 o
  -5  -2  12      201.46      179.00      9.67 o
  -4  -2  12      135.48      133.04     11.30 o
  -3  -2  12      500.12      530.41     16.09 o
  -2  -2  12     1069.26     1159.31     41.00 o
  -1  -2  12      551.11      573.93     13.90 o
   0  -2  12      161.11      166.35      5.94 o
   1  -2  12      101.34       92.39      8.55 o
   2  -2  12      100.50       90.81      9.22 o
   3  -2  12       70.23       62.96      9.82 o
   4  -2  12        1.21        2.09     10.07 o
 -11  -1  12        2.27        6.19      9.09 o
 -10  -1  12        7.44        8.35      8.10 o
  -9  -1  12       92.57       89.87      8.36 o
  -8  -1  12       20.66       10.21      6.57 o
  -7  -1  12       69.12       67.96      6.93 o
  -6  -1  12      131.85      137.49     12.49 o
  -5  -1  12       21.32       19.26      5.49 o
  -4  -1  12        6.65       10.42     11.30 o
  -3  -1  12        1.91        1.42      4.52 o
  -2  -1  12        0.18        2.75      4.78 o
  -1  -1  12       16.77        6.88     11.30 o
   0  -1  12       12.06        1.02      8.92 o
   1  -1  12       41.81       31.29      8.38 o
   2  -1  12      125.64      124.26     10.30 o
   3  -1  12      113.93      103.16     15.76 o
   4  -1  12       39.60       32.39     17.54 o
 -12   0  12        0.32       16.65     17.84 o
 -11   0  12        0.08        1.31      8.91 o
 -10   0  12       14.78       15.72      7.26 o
  -9   0  12       68.73       75.60      8.33 o
  -8   0  12        1.43        0.67      6.48 o
  -7   0  12      103.50       98.72      8.62 o
  -6   0  12        0.42        5.69      7.14 o
  -5   0  12        2.61        1.95      5.49 o
  -4   0  12      277.66      307.25     12.70 o
  -3   0  12      318.33      296.21     10.39 o
  -2   0  12       47.68       26.80      5.41 o
  -1   0  12      252.98      205.24     10.95 o
   0   0  12        4.08        4.69      7.53 o
   1   0  12      104.88      117.97      9.87 o
   2   0  12       83.94       91.93     10.30 o
   3   0  12       44.19       59.80     20.52 o
 -12   1  12        0.11       -0.59     16.06 o
 -11   1  12       20.04        4.16     14.87 o
 -10   1  12       20.28       26.17     13.68 o
  -9   1  12        8.85        7.73     12.49 o
  -8   1  12       14.28       11.30     11.89 o
  -7   1  12       24.18       16.65     10.70 o
  -6   1  12        5.37       -0.46     12.19 o
  -5   1  12      322.60      354.92     13.38 o
  -4   1  12      286.24      293.41     10.36 o
  -3   1  12      102.12       90.89      6.12 o
  -2   1  12       30.61       27.13      5.60 o
  -1   1  12        5.74        0.82      4.40 o
   0   1  12       11.46        7.90      5.38 o
   1   1  12        0.49       -5.64      8.80 o
   2   1  12       12.48       -9.87      9.87 o
   3   1  12       12.96       23.79     15.46 o
 -12   2  12        4.03       22.00     16.06 o
 -11   2  12        0.89       15.46     14.27 o
 -10   2  12       54.36       61.85     13.68 o
  -9   2  12       60.12       61.25     12.49 o
  -8   2  12       49.39       45.79     11.89 o
  -7   2  12       12.30       12.34      6.57 o
  -6   2  12       36.34       27.48      6.14 o
  -5   2  12       20.29       20.11      6.69 o
  -4   2  12      244.21      260.40     10.06 o
  -3   2  12        3.35        9.36      5.05 o
  -2   2  12      329.07      352.09     11.60 o
  -1   2  12      254.96      301.25      9.30 o
   0   2  12      413.31      445.26     13.65 o
   1   2  12       19.83       24.08      9.67 o
   2   2  12       18.39       41.47     11.14 o
 -12   3  12       81.78       73.14     16.06 o
 -11   3  12      137.23      120.72     16.06 o
 -10   3  12       12.76       22.00     13.08 o
  -9   3  12        9.19       -6.54     11.30 o
  -8   3  12      109.76      105.19      7.70 o
  -7   3  12      207.16      227.04     10.67 o
  -6   3  12      138.16      150.80      8.61 o
  -5   3  12       89.24       82.27      6.10 o
  -4   3  12       25.55       23.71      5.83 o
  -3   3  12        9.44       -3.54      6.44 o
  -2   3  12        0.42       -5.29      5.75 o
  -1   3  12       43.87       50.22      5.19 o
   0   3  12       46.45       35.93      5.43 o
   1   3  12       25.20       18.47     10.24 o
 -12   4  12        0.41       13.08     14.87 o
 -11   4  12       63.90       64.82     14.27 o
 -10   4  12       85.72       85.04     13.68 o
  -9   4  12       86.18       95.74     13.08 o
  -8   4  12       15.30        8.96      7.43 o
  -7   4  12      301.40      313.73     13.20 o
  -6   4  12        2.16        1.56      6.00 o
  -5   4  12      196.55      217.07      8.57 o
  -4   4  12      599.31      580.62     20.24 o
  -3   4  12      519.55      530.23     18.27 o
  -2   4  12        5.09        6.46      8.11 o
  -1   4  12        1.61        5.47      4.99 o
   0   4  12       19.26       14.62      7.30 o
 -12   5  12        4.99       -1.19     14.27 o
 -11   5  12      212.82      207.54     16.65 o
 -10   5  12      258.63      293.17     22.60 o
  -9   5  12       42.47       46.47      9.22 o
  -8   5  12       22.55       21.09     13.68 o
  -7   5  12        3.44       -6.43      6.43 o
  -6   5  12        3.68        0.96      6.43 o
  -5   5  12       36.31       36.66      9.20 o
  -4   5  12        1.14       11.00      6.24 o
  -3   5  12       14.79        5.49      7.12 o
  -2   5  12        7.84        1.11      4.97 o
  -1   5  12       21.75       17.04      5.71 o
 -12   6  12        3.07       -8.92     13.68 o
 -11   6  12        0.60       16.65     12.49 o
 -10   6  12        2.99       -0.45      6.70 o
  -9   6  12        0.11       -0.42      7.00 o
  -8   6  12        8.47        9.57      6.69 o
  -7   6  12       97.94      106.39     11.30 o
  -6   6  12       30.00       36.51      6.69 o
  -5   6  12        4.98        7.70      9.22 o
  -4   6  12        0.01        3.25      7.56 o
  -3   6  12        0.28        6.42      9.81 o
  -2   6  12        0.11       -4.05      8.03 o
 -11   7  12       11.60       19.62     12.49 o
 -10   7  12        0.24       -7.00      7.00 o
  -9   7  12       21.03       28.91      7.00 o
  -8   7  12       38.12       35.24      6.93 o
  -7   7  12       19.27       22.00      8.92 o
  -6   7  12        0.91       13.68      8.33 o
  -5   7  12        3.43        4.57     13.38 o
  -4   7  12        0.35        4.76      8.92 o
  -3   7  12        1.52       10.70      9.51 o
 -10   8  12        1.51       -4.34      7.00 o
  -9   8  12        2.09       10.70      8.92 o
  -8   8  12        0.69        1.78      8.92 o
  -7   8  12        7.53       21.41      8.92 o
  -6   8  12        7.86       11.30     13.68 o
  -5   8  12       40.37       56.24      6.51 o
  -2 -10  13        4.18       17.25     13.68 o
  -1 -10  13        2.82       -1.19     13.68 o
   0 -10  13        0.26        2.38     13.68 o
   1 -10  13       29.02       35.68     14.27 o
   2 -10  13        2.53        0.00     14.27 o
  -4  -9  13        3.58       12.49     14.27 o
  -3  -9  13        0.20        8.33     13.08 o
  -2  -9  13       43.39       68.98     13.68 o
  -1  -9  13        0.90       17.25     13.08 o
   0  -9  13       40.25       38.29      9.64 o
   1  -9  13       30.01       39.54      9.82 o
   2  -9  13       33.81       31.10      9.87 o
   3  -9  13       30.38       38.35     10.30 o
  -6  -8  13        0.08        6.54     13.68 o
  -5  -8  13        1.95        2.97     12.49 o
  -4  -8  13       55.20       68.39     13.68 o
  -3  -8  13        1.29        4.34     10.41 o
  -2  -8  13       28.25       28.32      8.97 o
  -1  -8  13       49.41       61.12      9.56 o
   0  -8  13        2.01        8.19      8.97 o
   1  -8  13       69.80       90.61     10.07 o
   2  -8  13      296.84      341.80     51.74 o
   3  -8  13      283.65      362.20     24.98 o
   4  -8  13      186.56      224.14     13.24 o
  -7  -7  13       22.04        2.97     13.08 o
  -6  -7  13       22.76       38.13      9.86 o
  -5  -7  13        7.01       18.47      9.56 o
  -4  -7  13       34.17       25.78      8.86 o
  -3  -7  13       58.95       65.53      9.14 o
  -2  -7  13      102.14      104.04     13.68 o
  -1  -7  13      131.65      111.18      9.82 o
   0  -7  13       50.96       53.50      9.14 o
   1  -7  13        5.83       10.80      8.71 o
   2  -7  13       29.97       24.98      9.40 o
   3  -7  13        6.94        3.49      9.64 o
   4  -7  13       41.39       63.89      8.79 o
  -8  -6  13        3.89       -0.45     10.11 o
  -7  -6  13        9.83       16.75     11.30 o
  -6  -6  13       23.01       17.53      9.00 o
  -5  -6  13        8.03       17.16      8.56 o
  -4  -6  13       40.03       55.81      8.71 o
  -3  -6  13       91.71      107.34      9.29 o
  -2  -6  13       45.84       48.63      8.28 o
  -1  -6  13      124.00      157.60      9.99 o
   0  -6  13      159.46      141.29      9.99 o
   1  -6  13      202.40      205.81     11.00 o
   2  -6  13      143.36      137.15     10.67 o
   3  -6  13       77.39       73.51      8.20 o
   4  -6  13       17.45       19.52      9.99 o
  -9  -5  13        1.72       -0.24     10.41 o
  -8  -5  13        8.63        6.98      9.56 o
  -7  -5  13        1.08        0.08      8.80 o
  -6  -5  13       10.99        0.45     13.08 o
  -5  -5  13       39.92       32.05      8.25 o
  -4  -5  13        8.44        5.48     13.97 o
  -3  -5  13      152.55      149.54      9.51 o
  -2  -5  13       80.57       80.94     10.11 o
  -1  -5  13       82.40       57.42      8.43 o
   0  -5  13       67.17       70.99     14.27 o
   1  -5  13        1.10        1.10      8.43 o
   2  -5  13        1.69       17.67      8.56 o
   3  -5  13       69.54       71.83      9.99 o
   4  -5  13       42.17       21.41     15.46 o
  -9  -4  13        1.25        6.43      9.45 o
  -8  -4  13        9.32       12.25      8.91 o
  -7  -4  13        4.97        1.70      8.01 o
  -6  -4  13        3.87        5.81     12.49 o
  -5  -4  13       13.28        5.53      7.37 o
  -4  -4  13        1.18       -1.78     10.41 o
  -3  -4  13      240.09      256.55     16.95 o
  -2  -4  13      286.58      298.32     14.71 o
  -1  -4  13       70.91       78.75      8.28 o
   0  -4  13      120.69      137.94     20.81 o
   1  -4  13       96.40      114.66     12.49 o
   2  -4  13       59.22       60.66     14.87 o
   3  -4  13      205.00      242.03     19.03 o
   4  -4  13       90.19       89.80     16.65 o
 -10  -3  13        3.83        4.87      9.55 o
  -9  -3  13        0.77      -11.53     13.38 o
  -8  -3  13        0.68       -2.86      8.01 o
  -7  -3  13       36.98       35.25      7.92 o
  -6  -3  13       50.65       54.74      7.81 o
  -5  -3  13      209.94      226.76     11.89 o
  -4  -3  13       68.56       69.69      7.57 o
  -3  -3  13      232.28      262.65     11.98 o
  -2  -3  13      114.00      123.90      8.71 o
  -1  -3  13       70.40       56.51      7.26 o
   0  -3  13       40.81       34.49      7.86 o
   1  -3  13        0.90       -8.27      8.28 o
   2  -3  13        0.70       -8.71      8.71 o
   3  -3  13       12.12       12.30      9.82 o
 -11  -2  13       34.00       44.60     19.62 o
 -10  -2  13        0.10       11.49      9.09 o
  -9  -2  13        3.03        4.47      8.10 o
  -8  -2  13       18.15       15.51      7.56 o
  -7  -2  13       51.79       53.00      7.81 o
  -6  -2  13       51.05       43.18      7.02 o
  -5  -2  13       14.90       16.85      6.48 o
  -4  -2  13       34.28       35.69      6.82 o
  -3  -2  13      512.45      580.84     18.11 o
  -2  -2  13       31.26       13.49      6.96 o
  -1  -2  13      102.76      129.78      9.81 o
   0  -2  13      493.66      517.78     18.20 o
   1  -2  13      484.84      461.62     18.11 o
   2  -2  13      210.12      215.27     12.17 o
   3  -2  13       78.54       77.23     10.67 o
 -11  -1  13        0.12       -8.92     17.25 o
 -10  -1  13        3.43       -0.12      8.19 o
  -9  -1  13       11.84       13.72      9.81 o
  -8  -1  13        8.39       11.33      7.47 o
  -7  -1  13        8.46        9.92      6.57 o
  -6  -1  13      247.83      282.66     12.97 o
  -5  -1  13      343.96      361.34     17.84 o
  -4  -1  13      104.10      101.69     13.08 o
  -3  -1  13      201.01      177.52      9.64 o
  -2  -1  13        1.90        0.88      7.28 o
  -1  -1  13        0.12       -4.44      7.70 o
   0  -1  13       13.62       17.25      8.13 o
   1  -1  13       39.28       28.94      9.22 o
   2  -1  13       71.48       86.55     10.91 o
   3  -1  13       84.91       75.10     14.87 o
 -11   0  13        9.82        0.00     17.25 o
 -10   0  13      130.01      163.53     17.84 o
  -9   0  13        0.20       -5.95     14.27 o
  -8   0  13        1.59      -13.08     13.08 o
  -7   0  13        5.75        3.57     11.89 o
  -6   0  13      223.61      219.43     15.46 o
  -5   0  13      192.75      202.19     14.27 o
  -4   0  13       18.97       21.41     11.30 o
  -3   0  13      431.48      454.88     20.22 o
  -2   0  13      283.59      251.35     12.84 o
  -1   0  13      214.31      199.89     20.22 o
   0   0  13        8.55       14.01      8.62 o
   1   0  13       39.12       36.69      9.82 o
   2   0  13        2.70        3.52     15.46 o
 -12   1  13       84.45       74.33     18.43 o
 -11   1  13        5.16      -12.49     15.46 o
 -10   1  13        2.37       -6.54     14.27 o
  -9   1  13       34.80       45.19     14.27 o
  -8   1  13       11.60        8.92     12.49 o
  -7   1  13        0.77       -5.35     11.89 o
  -6   1  13        8.19        1.19     11.30 o
  -5   1  13        0.47       14.27     10.70 o
  -4   1  13       25.35       39.90      9.22 o
  -3   1  13        9.10       16.06      7.99 o
  -2   1  13        8.65        8.33      7.99 o
  -1   1  13        6.68        3.72      8.19 o
   0   1  13       13.50        0.89      9.25 o
   1   1  13       70.85       51.95     12.79 o
 -12   2  13        7.81        2.97     16.06 o
 -11   2  13       54.69       22.00     15.46 o
 -10   2  13       12.50       11.30     14.27 o
  -9   2  13       17.14        9.51     13.08 o
  -8   2  13       66.19       64.82     13.08 o
  -7   2  13       63.18       58.87     12.49 o
  -6   2  13       39.40       42.56      7.70 o
  -5   2  13      113.82       93.66      8.38 o
  -4   2  13      319.28      261.43     10.94 o
  -3   2  13       61.00       51.31      6.71 o
  -2   2  13       45.87       53.65      6.74 o
  -1   2  13       38.00       41.54      9.25 o
   0   2  13      128.67      145.10     11.33 o
   1   2  13       13.81        2.38     14.87 o
 -12   3  13       19.52       26.76     16.06 o
 -11   3  13       89.10       81.47     15.46 o
 -10   3  13        2.94        7.73     13.68 o
  -9   3  13        8.07      -12.49     12.49 o
  -8   3  13       59.63       44.60     13.08 o
  -7   3  13       78.76       74.00      7.86 o
  -6   3  13      141.27      145.34     12.79 o
  -5   3  13      189.86      162.01      7.41 o
  -4   3  13       37.00       40.89      6.46 o
  -3   3  13        8.42        5.03      8.63 o
  -2   3  13        2.17       -1.55      4.96 o
  -1   3  13        2.03       -1.74      5.35 o
   0   3  13        9.73        8.33     14.27 o
 -12   4  13       43.18       42.22     16.65 o
 -11   4  13       11.82       36.27     14.87 o
 -10   4  13       37.36       26.17     13.08 o
  -9   4  13        1.27      -11.89     11.89 o
  -8   4  13        0.04       -1.85      7.43 o
  -7   4  13        0.08       -4.06      7.00 o
  -6   4  13      157.84      158.51     11.30 o
  -5   4  13      181.01      167.41      8.00 o
  -4   4  13       12.21       19.96      6.53 o
  -3   4  13       79.37       90.08     11.70 o
  -2   4  13       66.16       78.61      6.04 o
  -1   4  13       66.28       78.05      6.88 o
 -11   5  13       20.39       22.00     14.87 o
 -10   5  13        6.28        7.73     12.49 o
  -9   5  13       10.54       25.46      7.57 o
  -8   5  13       97.88      108.91     13.38 o
  -7   5  13       11.65       16.43      7.70 o
  -6   5  13        7.72       11.91      7.43 o
  -5   5  13        0.05        2.25      6.42 o
  -4   5  13        0.40       -2.33      9.82 o
  -3   5  13        3.06        5.64      6.59 o
  -2   5  13       13.28       15.45      6.07 o
 -11   6  13        0.00       14.27     14.27 o
 -10   6  13        8.04       17.84     13.08 o
  -9   6  13        0.43       -7.28      7.28 o
  -8   6  13        9.88        4.99      7.53 o
  -7   6  13        0.94        5.27      7.28 o
  -6   6  13       94.68       98.91     11.89 o
  -5   6  13       63.07       56.78      7.13 o
  -4   6  13       40.54       48.76     10.70 o
 -10   7  13        0.91       -4.48      7.69 o
  -9   7  13        0.07       -4.11      7.70 o
  -8   7  13        2.72        5.73     11.30 o
  -7   7  13        3.81        7.14      9.51 o
  -6   7  13        7.56       16.65      9.51 o
  -3  -9  14        0.67        1.78     13.68 o
  -2  -9  14       15.55        8.92     13.68 o
  -1  -9  14        6.06       -3.57     13.68 o
   0  -9  14       12.82       12.76     10.24 o
   1  -9  14        3.40       23.26     10.67 o
  -5  -8  14        0.82        6.54     13.68 o
  -4  -8  14        0.85       -4.67     13.08 o
  -3  -8  14       50.81       57.02     10.41 o
  -2  -8  14        0.69        3.04      9.56 o
  -1  -8  14        0.84        0.81     14.57 o
   0  -8  14       38.48       36.87      9.99 o
   1  -8  14       13.89       28.10     13.68 o
   2  -8  14       18.91       24.52     10.67 o
  -6  -7  14        0.09       -3.53      9.86 o
  -5  -7  14       44.81       51.96     16.65 o
  -4  -7  14        3.98        8.04      9.43 o
  -3  -7  14       77.86       77.11     16.95 o
  -2  -7  14        3.70        1.30      9.14 o
  -1  -7  14       48.27       48.17      9.56 o
   0  -7  14       40.76       35.36      9.71 o
   1  -7  14      104.75      102.26     10.84 o
   2  -7  14        6.99        2.21      9.99 o
  -7  -6  14        2.43        9.51      9.99 o
  -6  -6  14        4.26        3.44      9.56 o
  -5  -6  14       47.26       39.93      9.56 o
  -4  -6  14        0.45       -1.78      8.56 o
  -3  -6  14        7.40        2.29     15.16 o
  -2  -6  14      111.43      128.30     10.14 o
  -1  -6  14       97.62      109.83      9.99 o
   0  -6  14      192.52      205.76     11.57 o
   1  -6  14      203.87      232.07     30.92 o
   2  -6  14      321.94      370.24     54.71 o
  -8  -5  14       22.08       27.76     10.11 o
  -7  -5  14       10.93       13.78      9.35 o
  -6  -5  14       25.38       23.89      8.80 o
  -5  -5  14       31.44       48.27      9.12 o
  -4  -5  14      267.17      262.93     13.86 o
  -3  -5  14       68.64       68.55      9.00 o
  -2  -5  14      103.56       97.89     19.92 o
  -1  -5  14        1.64       -6.57      8.13 o
   0  -5  14        1.11        1.02      8.56 o
   1  -5  14        0.42       -9.00      9.00 o
   2  -5  14       24.75       44.60     15.46 o
  -9  -4  14        3.66        8.09     12.19 o
  -8  -4  14        6.32       10.78      9.22 o
  -7  -4  14       11.10       13.56      8.91 o
  -6  -4  14        2.45        3.51      9.22 o
  -5  -4  14       35.21       44.99      8.36 o
  -4  -4  14      312.24      362.63     16.69 o
  -3  -4  14       21.50       24.11      8.13 o
  -2  -4  14       21.15       11.16      8.13 o
  -1  -4  14       55.85       50.51      9.81 o
   0  -4  14      148.04      133.21     16.06 o
   1  -4  14       19.44       10.70     14.87 o
   2  -4  14        2.67       -5.95     15.46 o
  -9  -3  14        2.09       10.68      9.09 o
  -8  -3  14        3.95        1.80      8.55 o
  -7  -3  14        1.68        5.32      8.01 o
  -6  -3  14        0.54       -0.46      7.56 o
  -5  -3  14       34.57       44.98      7.92 o
  -4  -3  14        2.91        1.56      9.81 o
  -3  -3  14        1.57       -1.06      7.37 o
  -2  -3  14        7.81       19.03     13.08 o
  -1  -3  14       44.99       63.03     14.27 o
   0  -3  14        5.31       11.89     14.27 o
   1  -3  14        0.71       -4.16     14.87 o
   2  -3  14       15.73       19.03     15.46 o
 -10  -2  14        3.17       15.02      9.18 o
  -9  -2  14        0.75       -8.64      8.64 o
  -8  -2  14        9.88       12.58      7.73 o
  -7  -2  14        9.34        8.23      7.56 o
  -6  -2  14       18.03       20.97      7.47 o
  -5  -2  14       86.61      105.85     14.87 o
  -4  -2  14       34.20       49.95     13.08 o
  -3  -2  14      252.11      202.78     16.65 o
  -2  -2  14       16.69       16.65     13.08 o
  -1  -2  14      149.38      174.54     22.00 o
   0  -2  14      153.60      161.18     10.84 o
   1  -2  14      143.88      169.63     11.93 o
   2  -2  14      268.83      298.60     15.66 o
 -10  -1  14        0.88       16.06     17.25 o
  -9  -1  14        0.62      -12.49     15.46 o
  -8  -1  14       22.30        0.00     14.27 o
  -7  -1  14       72.37       65.41     14.27 o
  -6  -1  14       35.54       42.82     13.68 o
  -5  -1  14      226.90      254.52     17.25 o
  -4  -1  14      249.01      246.79     16.65 o
  -3  -1  14       76.56       69.03      8.97 o
  -2  -1  14       10.95       -7.55      8.28 o
  -1  -1  14       12.09        8.39      8.97 o
   0  -1  14        0.19       -4.43      9.51 o
   1  -1  14       10.88       10.55     10.24 o
 -11   0  14        3.04       -1.78     17.25 o
 -10   0  14        1.21       -1.78     16.06 o
  -9   0  14        0.32      -11.30     14.87 o
  -8   0  14       48.95       29.14     14.27 o
  -7   0  14        5.60       32.71     13.68 o
  -6   0  14        0.28      -12.49     12.49 o
  -5   0  14        0.47        8.92     12.49 o
  -4   0  14      268.61      299.60     32.71 o
  -3   0  14       95.44      133.80     10.70 o
  -2   0  14      209.92      238.80     21.71 o
  -1   0  14      337.42      369.61     17.78 o
   0   0  14      123.39      114.07     10.91 o
   1   0  14        1.59       -0.31     10.49 o
 -11   1  14        2.24       -6.54     16.65 o
 -10   1  14       13.98       -1.19     15.46 o
  -9   1  14        4.27       -9.51     14.27 o
  -8   1  14       79.87      107.64     14.87 o
  -7   1  14       69.51       76.71     14.27 o
  -6   1  14       95.62       90.39     14.27 o
  -5   1  14       30.50       27.35     12.49 o
  -4   1  14       11.02       -7.06      8.61 o
  -3   1  14        3.18        7.83      9.03 o
  -2   1  14        0.10       -5.99      9.22 o
  -1   1  14       16.09       17.50      9.64 o
   0   1  14       11.49       13.99     10.07 o
 -11   2  14       80.97       93.36     17.25 o
 -10   2  14        0.05        0.59     15.46 o
  -9   2  14        9.86        8.33     14.27 o
  -8   2  14        6.81        2.97     13.68 o
  -7   2  14       51.81       57.68     13.68 o
  -6   2  14       75.80       78.50     13.08 o
  -5   2  14       55.62       63.63     13.08 o
  -4   2  14      104.53       95.11      9.87 o
  -3   2  14       18.03       22.60      9.25 o
  -2   2  14        1.99        5.35      9.67 o
  -1   2  14        0.48        2.38     10.09 o
 -11   3  14        3.04       -7.14     16.06 o
 -10   3  14        1.19        2.97     14.87 o
  -9   3  14        0.13      -13.08     13.68 o
  -8   3  14        0.60        8.92     13.68 o
  -7   3  14       55.48       57.09     13.08 o
  -6   3  14       64.35       59.47     13.08 o
  -5   3  14       17.47       25.19      6.74 o
  -4   3  14        2.71       -1.29      7.06 o
  -3   3  14        0.60      -12.19     12.19 o
  -2   3  14        0.23       10.81      9.87 o
 -11   4  14        0.74        1.19     14.87 o
 -10   4  14       12.10       24.98     14.27 o
  -9   4  14        6.91       13.68     14.27 o
  -8   4  14       10.36       19.03     13.08 o
  -7   4  14       22.69       30.95      7.86 o
  -6   4  14        0.45        9.58     10.70 o
  -5   4  14        0.32        8.20      6.88 o
  -4   4  14        5.37       11.28      7.30 o
  -3   4  14       17.82       23.35      8.71 o
 -10   5  14       20.50       14.27     13.68 o
  -9   5  14       21.11       13.08     13.68 o
  -8   5  14        7.95        4.12      7.86 o
  -7   5  14       39.30       36.75      9.22 o
  -6   5  14       19.43       17.87      7.86 o
  -5   5  14       24.83       22.28      8.13 o
  -4   5  14        0.90        1.34     13.38 o
  -9   6  14        0.62       13.62      8.28 o
  -8   6  14        1.04       -0.02      8.00 o
  -7   6  14       29.83       28.28     16.65 o
  -4  -7  15        1.80       -0.25      9.99 o
  -3  -7  15       14.79       -6.64      9.56 o
  -2  -7  15       55.70       50.26     13.38 o
  -1  -7  15       18.30       30.50      9.99 o
   0  -7  15       37.10       45.33     10.29 o
  -6  -6  15       15.45       23.86     10.23 o
  -5  -6  15       27.93       21.82     10.70 o
  -4  -6  15        9.54       -3.43     12.79 o
  -3  -6  15       44.36       50.02      9.56 o
  -2  -6  15       44.03       53.84      9.81 o
  -1  -6  15       37.07       37.85      9.86 o
   0  -6  15       65.19      118.34     11.14 o
   1  -6  15       67.68       94.55     17.84 o
  -7  -5  15       14.34        8.33      9.90 o
  -6  -5  15       71.17       71.06     10.23 o
  -5  -5  15       38.02       51.34      9.68 o
  -4  -5  15        8.90       21.55      9.24 o
  -3  -5  15        5.84        6.11      8.80 o
  -2  -5  15       84.16       73.16     13.38 o
  -1  -5  15       30.18       42.76     10.41 o
   0  -5  15       23.79       12.49     16.06 o
   1  -5  15        4.71      -14.87     16.06 o
  -8  -4  15        0.49        0.35      9.55 o
  -7  -4  15        8.75       14.45      9.45 o
  -6  -4  15       57.59       53.28     10.70 o
  -5  -4  15       35.27       34.82      8.91 o
  -4  -4  15       50.12       45.01     13.38 o
  -3  -4  15       31.00       49.76      9.12 o
  -2  -4  15       62.82       93.96     16.06 o
  -1  -4  15      155.87      173.05     17.84 o
   0  -4  15      153.13      142.72     17.84 o
   1  -4  15      230.79      216.46     20.22 o
  -8  -3  15       11.08        5.83      9.09 o
  -7  -3  15        8.13       -0.24      8.55 o
  -6  -3  15       38.92       31.30      8.91 o
  -5  -3  15      231.07      238.46     19.03 o
  -4  -3  15        4.10        7.73     15.46 o
  -3  -3  15        0.34       -2.97     14.27 o
  -2  -3  15        0.30       -7.14     14.27 o
  -1  -3  15        1.60       11.30     14.87 o
   0  -3  15        0.83       28.54     15.46 o
  -9  -2  15        0.43        0.59     17.25 o
  -8  -2  15        0.84       10.11     16.65 o
  -7  -2  15        3.56        5.35     15.46 o
  -6  -2  15        0.41       -3.57     14.87 o
  -5  -2  15       64.06       58.28     14.87 o
  -4  -2  15        1.19      -11.30     14.27 o
  -3  -2  15       13.54        9.51     14.27 o
  -2  -2  15       27.45        7.14     14.27 o
  -1  -2  15        9.72        2.38     14.87 o
   0  -2  15       18.38       19.03     15.46 o
  -9  -1  15        0.06        8.33     16.65 o
  -8  -1  15        5.99       -7.73     15.46 o
  -7  -1  15       14.08       18.43     14.87 o
  -6  -1  15       17.71        6.54     14.27 o
  -5  -1  15        2.16       -1.19     14.27 o
  -4  -1  15       41.44       41.63     14.87 o
  -3  -1  15       55.69       68.98     14.87 o
  -2  -1  15       34.69       36.60      9.82 o
  -1  -1  15        2.88        0.85     10.70 o
   0  -1  15        0.87        4.69     10.41 o
 -10   0  15        1.58      -16.65     16.65 o
  -9   0  15       25.76       14.27     16.06 o
  -8   0  15        0.14       -0.59     14.87 o
  -7   0  15        5.93       17.25     14.87 o
  -6   0  15        7.16        4.76     14.27 o
  -5   0  15        0.63      -14.27     14.27 o
  -4   0  15       26.15       30.33     14.87 o
  -3   0  15       85.35      116.09     10.91 o
  -2   0  15      109.77      137.48     20.52 o
  -1   0  15        8.57        4.56     10.07 o
 -10   1  15       18.41      -12.49     16.65 o
  -9   1  15        6.40       20.81     15.46 o
  -8   1  15       38.12       29.14     14.87 o
  -7   1  15      169.87      192.67     17.25 o
  -6   1  15      113.36      118.34     15.46 o
  -5   1  15       33.58        9.51     14.27 o
  -4   1  15       11.40        4.60      9.64 o
  -3   1  15        3.29        2.92     16.35 o
  -2   1  15        2.88        8.08     10.07 o
 -10   2  15        0.27        5.95     16.06 o
  -9   2  15       10.66        9.51     15.46 o
  -8   2  15        2.51        7.14     14.87 o
  -7   2  15       50.31       38.06     14.27 o
  -6   2  15       11.36       24.38     14.27 o
  -5   2  15        5.80       32.11     14.27 o
  -4   2  15        5.49        0.49      9.64 o
  -3   2  15      200.99      199.18     18.43 o
  -9   3  15        1.61       -6.54     15.46 o
  -8   3  15        2.26        0.59     14.27 o
  -7   3  15       11.72       13.68     13.68 o
  -6   3  15        5.95       -8.33     13.68 o
  -5   3  15        0.25       -6.84      9.67 o
  -4   3  15       10.32        5.05     10.51 o
  -9   4  15       14.20       10.11     14.87 o
  -8   4  15       10.67       18.43     14.27 o
  -7   4  15        2.41       20.22     13.68 o
  -6   4  15      104.50      112.39     15.46 o
  -5  -5  16        2.02        6.39      9.45 o
  -4  -5  16        0.64        9.08      9.45 o
  -3  -5  16       23.10        2.97     16.65 o
  -2  -5  16       26.78       39.84     17.25 o
  -6  -4  16        3.12      -16.65     16.65 o
  -5  -4  16        2.31       -2.38     17.25 o
  -4  -4  16        0.29      -16.06     16.06 o
  -3  -4  16       27.75       40.44     16.65 o
  -2  -4  16      107.61      145.69     18.43 o
  -7  -3  16       36.18       33.90     17.84 o
  -6  -3  16       25.98       52.93     17.25 o
  -5  -3  16       38.23       52.33     17.25 o
  -4  -3  16       35.21       11.30     16.06 o
  -3  -3  16       16.36       16.65     16.06 o
  -2  -3  16        4.01       -0.59     16.06 o
  -7  -2  16        1.76      -16.06     16.06 o
  -6  -2  16       14.68        4.16     16.06 o
  -5  -2  16       25.66       50.55     16.65 o
  -4  -2  16       33.14       45.19     16.65 o
  -3  -2  16       19.52       44.01     16.06 o
  -2  -2  16       38.56       34.49     16.06 o
  -8  -1  16       33.87       46.98     17.25 o
  -7  -1  16       22.20       15.46     16.06 o
  -6  -1  16        1.26        8.92     16.06 o
  -5  -1  16        1.65        9.51     15.46 o
  -4  -1  16        4.80       -6.54     16.06 o
  -3  -1  16        2.84      -14.27     15.46 o
  -8   0  16        1.54      -11.30     16.06 o
  -7   0  16        0.50       -1.19     16.06 o
  -6   0  16        5.61       -3.57     15.46 o
  -5   0  16        9.26       -4.16     15.46 o
  -4   0  16       46.09       38.06     16.65 o
  -3   0  16        1.54        0.59     16.06 o
  -8   1  16       11.64        3.57     16.06 o
  -7   1  16        6.11       14.27     15.46 o
  -6   1  16        5.73        6.54     15.46 o
  -5   1  16       40.37       67.79     16.06 o
  -4   1  16       26.85       26.00     10.41 o
  -7   2  16       18.57       14.87     15.46 o
  -6   2  16        0.09      -10.11     15.46 o
 
